# Supplementary material for: 4,5-Diphenyl-2-p-tolyl-1H-imidazol-3-ium nitrate
Source: Acta Crystallogr Sect E Struct Rep Online. 2009 May 23;65(Pt 6):o1361. doi: 10.1107/S1600536809018789 (PMC2969798; doi:10.1107/S1600536809018789)
Supplement: Supplementary file 2 [file e-65-o1361-Isup2.hkl]

# 
# h,k,l, Fc-squared, Fo-squared, sigma(Fo-squared) and status flag 
# 
data_I
_shelx_title ' 1 in P2(1)2(1)2(1)' 
_shelx_refln_list_code          4 
_shelx_F_calc_maximum      171.21 
_exptl_crystal_F_000       784.00 
_reflns_d_resolution_high  0.7701 
 
loop_ 
 _symmetry_equiv_pos_as_xyz 
 'x, y, z' 
 '-x+1/2, -y, z+1/2' 
 '-x, y+1/2, -z+1/2' 
 'x+1/2, -y+1/2, -z' 
 
_cell_length_a     8.4424 
_cell_length_b    12.9703 
_cell_length_c    17.0982 
_cell_angle_alpha  90.000 
_cell_angle_beta   90.000 
_cell_angle_gamma  90.000 
 
_shelx_F_squared_multiplier     1.000 
 
loop_ 
 _refln_index_h 
 _refln_index_k 
 _refln_index_l 
 _refln_F_squared_calc 
 _refln_F_squared_meas 
 _refln_F_squared_sigma 
 _refln_observed_status 
   2   0   0     8718.16     8210.40    285.35 o 
   4   0   0      513.19      577.41     24.06 o 
   6   0   0       27.89       51.70     10.89 o 
   8   0   0      165.10      184.48     17.76 o 
  10   0   0       10.40        0.24      8.50 o 
   2   1   0     3522.26     3446.68    122.69 o 
   3   1   0      434.11      422.87     11.62 o 
   4   1   0        3.89        9.19      2.51 o 
   5   1   0       56.51       54.89      5.49 o 
   6   1   0      130.42      148.39      9.01 o 
   7   1   0      133.60      136.56      9.72 o 
   8   1   0        1.62        3.43      4.03 o 
   9   1   0        7.26        9.76      5.37 o 
  10   1   0        3.66       20.74      7.61 o 
   0   2   0     5454.50     5172.50    103.85 o 
   1   2   0    16287.71    15138.85    419.95 o 
   2   2   0       46.03       44.84      2.65 o 
   3   2   0     1577.44     1530.87     36.22 o 
   4   2   0      989.68     1172.34     38.45 o 
   5   2   0       51.57       47.10      3.54 o 
   6   2   0       23.67       31.84      7.30 o 
   7   2   0      412.95      401.75     18.41 o 
   8   2   0      297.17      280.58     18.94 o 
   9   2   0        8.57        8.28      6.21 o 
  10   2   0        5.06       -0.41      8.57 o 
   1   3   0    29311.40    26167.36    615.19 o 
   2   3   0     1632.22     1512.01     87.19 o 
   3   3   0      396.49      352.30      7.61 o 
   4   3   0      767.30      790.82     21.75 o 
   5   3   0      220.01      250.13      9.50 o 
   6   3   0        4.36        4.22      3.63 o 
   7   3   0       50.40       31.94      9.18 o 
   8   3   0      195.17      193.46     15.86 o 
   9   3   0       53.90       57.43     13.47 o 
  10   3   0        6.07        0.44      7.31 o 
   0   4   0     9156.33     8833.32    355.72 o 
   1   4   0     1251.10     1277.53     27.30 o 
   2   4   0     1345.10     1285.03     85.07 o 
   3   4   0       43.20       45.47      3.15 o 
   4   4   0      439.79      415.06     11.60 o 
   5   4   0      233.83      218.57      7.82 o 
   6   4   0        3.77        6.40      2.61 o 
   7   4   0      135.58      152.79     11.74 o 
   8   4   0      240.31      245.22     17.48 o 
   9   4   0       15.93       25.50     14.83 o 
  10   4   0        0.46       -5.78      7.93 o 
   1   5   0      118.00      127.22      4.22 o 
   2   5   0      738.03      753.24     23.59 o 
   3   5   0     2430.11     2218.52     75.45 o 
   4   5   0       41.93       57.30      4.67 o 
   5   5   0      121.02      120.99      8.11 o 
   6   5   0      282.81      279.81     15.81 o 
   7   5   0      190.53      198.13     14.29 o 
   8   5   0       89.47       95.83     10.97 o 
   9   5   0       85.40       71.03     13.31 o 
  10   5   0        4.13       16.97     11.44 o 
   0   6   0      930.27      934.99     36.68 o 
   1   6   0        9.09        5.10      1.81 o 
   2   6   0        1.98        4.25      2.71 o 
   3   6   0      230.85      220.90     10.13 o 
   4   6   0      178.75      175.48      8.82 o 
   5   6   0        3.31        5.06      3.88 o 
   6   6   0      100.54      106.23      8.52 o 
   7   6   0      300.07      249.13     16.62 o 
   8   6   0      117.23      123.84     14.90 o 
   9   6   0       33.23       37.80     14.19 o 
  10   6   0       20.44       42.53     15.99 o 
   1   7   0      304.23      260.78     10.42 o 
   2   7   0     1495.37     1481.30     54.95 o 
   3   7   0      127.82      125.50      7.45 o 
   4   7   0      527.50      562.70     24.28 o 
   5   7   0      129.60      142.53      9.96 o 
   6   7   0       57.25       53.85      6.95 o 
   7   7   0      183.68      220.78     17.14 o 
   8   7   0       90.39       74.64     12.64 o 
   9   7   0       12.13        9.45      9.43 o 
   0   8   0      540.24      550.05     26.15 o 
   1   8   0       14.56       16.42      3.36 o 
   2   8   0        6.42        8.18      3.41 o 
   3   8   0       35.97       51.09      5.49 o 
   4   8   0       59.03       68.78      6.47 o 
   5   8   0        1.00       -3.58      3.58 o 
   6   8   0      160.00      173.43     12.74 o 
   7   8   0        3.69       13.04      7.06 o 
   8   8   0        4.47       -5.80      7.85 o 
   9   8   0        0.44        3.18      8.17 o 
   1   9   0       48.50       47.05      5.89 o 
   2   9   0       21.35       14.89      2.84 o 
   3   9   0       62.00       54.86      6.04 o 
   4   9   0      152.78      165.23     11.06 o 
   5   9   0      138.56      138.95     10.47 o 
   6   9   0      143.44      134.03     11.76 o 
   7   9   0       30.26       47.99     21.95 o 
   8   9   0        0.46       -5.50      7.53 o 
   9   9   0       73.38       54.46     27.95 o 
   0  10   0      112.86      129.35     12.40 o 
   1  10   0       66.48       74.11      5.92 o 
   2  10   0      112.57      112.42     11.81 o 
   3  10   0        2.67        0.08      4.85 o 
   4  10   0        8.89        5.71      4.88 o 
   5  10   0       35.78       46.97      7.21 o 
   6  10   0       40.54       56.89      9.94 o 
   7  10   0       21.26       15.19      8.06 o 
   8  10   0       11.66       24.94     10.25 o 
   1  11   0       14.35       22.06      4.65 o 
   2  11   0        0.03        2.97      6.41 o 
   3  11   0      101.03       91.23     10.15 o 
   4  11   0       41.64       49.97      9.04 o 
   5  11   0       68.16       58.38      8.55 o 
   6  11   0       19.22       27.00      8.99 o 
   7  11   0       50.26       43.55     13.59 o 
   8  11   0       37.77       55.09     18.13 o 
   0  12   0       18.82       32.60     12.04 o 
   1  12   0        7.63        6.57      3.74 o 
   2  12   0       48.17       59.59      8.21 o 
   3  12   0      205.98      181.19     14.27 o 
   4  12   0       10.18        3.83      4.87 o 
   5  12   0        0.33       11.60      7.49 o 
   6  12   0        0.48       13.01      8.32 o 
   7  12   0        1.06        6.48     10.86 o 
   1  13   0        0.03        2.09      4.73 o 
   2  13   0       22.36       16.22      5.88 o 
   3  13   0       38.18       25.24      6.92 o 
   4  13   0      134.33      154.11     17.95 o 
   5  13   0       10.26       11.65      8.70 o 
   6  13   0       11.13       15.47      9.45 o 
   0  14   0       11.44       16.29      9.87 o 
   1  14   0       40.01       38.65     10.14 o 
   2  14   0       30.99       44.96      8.08 o 
   3  14   0       48.73       46.90      9.15 o 
   4  14   0        1.64        3.93      7.98 o 
   5  14   0        8.96       28.12     10.77 o 
   6  14   0        3.88        8.45     10.84 o 
   1  15   0       27.92       29.71      9.49 o 
   2  15   0       24.58       35.38      9.07 o 
   3  15   0       46.05       53.16     17.15 o 
   4  15   0       14.92       10.76     14.22 o 
   0  16   0        5.68        2.26      9.86 o 
   1  16   0        2.40        7.76      9.04 o 
   2  16   0       50.38       37.62     26.14 o 
   3  16   0        5.30       11.83     13.07 o 
   2   0   1     2357.86     2369.03     54.95 o 
   3   0   1       20.45       23.92      2.20 o 
   4   0   1     2282.65     2557.70     78.32 o 
   5   0   1      173.30      173.83      7.52 o 
   6   0   1       77.47       81.49      5.89 o 
   7   0   1       74.56       90.75      7.21 o 
   8   0   1       58.75       56.96      9.42 o 
   9   0   1       63.66       62.52      9.45 o 
  10   0   1       42.13       28.67      9.91 o 
 -10   1   1       24.78       24.17     12.93 o 
  -9   1   1       47.83       49.35      7.09 o 
  -8   1   1       62.81       61.15      7.31 o 
  -7   1   1       51.56       54.06      5.75 o 
  -6   1   1       71.79       63.19      7.14 o 
  -5   1   1      226.85      227.83      9.62 o 
  -4   1   1      678.28      732.15     22.68 o 
  -3   1   1      393.87      379.77     16.92 o 
  -2   1   1      957.38      945.98     32.14 o 
  -1   1   1      881.38      797.93     16.99 o 
   1   1   1      881.98      797.38     15.33 o 
   2   1   1      957.81      940.43     24.15 o 
   3   1   1      394.62      389.98     12.05 o 
   4   1   1      678.03      755.00     20.07 o 
   5   1   1      226.90      227.92      8.40 o 
   6   1   1       71.84       77.71      5.49 o 
   7   1   1       51.50       54.88      6.63 o 
   8   1   1       62.73       62.61     11.08 o 
   9   1   1       47.87       56.53      8.95 o 
  10   1   1       24.81       16.76      8.24 o 
 -10   2   1        6.34        0.26      8.65 o 
  -9   2   1       16.80       20.98      6.71 o 
  -8   2   1      345.94      335.97     14.18 o 
  -7   2   1      132.46      137.05      9.27 o 
  -6   2   1        7.46       10.35      3.30 o 
  -5   2   1       61.75       59.03      4.19 o 
  -4   2   1      169.18      173.24      7.81 o 
  -3   2   1      178.39      194.57      4.92 o 
  -2   2   1     2099.72     2009.90     37.08 o 
  -1   2   1      807.21      778.36     11.93 o 
   0   2   1     3932.99     3705.64     63.31 o 
   1   2   1      806.25      757.32     14.39 o 
   2   2   1     2101.13     1939.94     55.55 o 
   3   2   1      178.47      177.34      8.07 o 
   4   2   1      168.86      191.52     10.08 o 
   5   2   1       61.58       66.36      4.36 o 
   6   2   1        7.54        3.77      3.15 o 
   7   2   1      132.51      146.92      8.58 o 
   8   2   1      345.96      309.18     27.27 o 
   9   2   1       16.81       19.10      8.85 o 
  10   2   1        6.37       19.70      7.98 o 
 -10   3   1       10.96       16.65      9.34 o 
  -9   3   1       20.68       34.74      7.37 o 
  -8   3   1      114.25       96.01      9.32 o 
  -7   3   1      229.67      248.65     13.32 o 
  -6   3   1       67.13       79.59      6.24 o 
  -5   3   1      265.09      263.50      8.97 o 
  -4   3   1      742.34      733.50     17.77 o 
  -3   3   1     2156.13     2298.51     47.47 o 
  -2   3   1     1495.16     1336.45     40.06 o 
  -1   3   1    12635.48    11583.21    225.42 o 
   0   3   1       43.52       47.64      2.34 o 
   1   3   1    12632.71    10988.32    390.54 o 
   2   3   1     1495.52     1432.24     25.11 o 
   3   3   1     2156.30     2256.77     80.13 o 
   4   3   1      742.54      732.39     23.73 o 
   5   3   1      264.76      274.12     11.67 o 
   6   3   1       67.22       70.21      6.17 o 
   7   3   1      229.66      232.66     14.53 o 
   8   3   1      114.19      106.70     10.37 o 
   9   3   1       20.74       34.86      9.51 o 
  10   3   1       10.94        9.91     12.54 o 
 -10   4   1        4.93        1.05      6.97 o 
  -9   4   1        0.08        1.06      5.78 o 
  -8   4   1       12.94       12.67     10.42 o 
  -7   4   1      366.94      346.94     20.50 o 
  -6   4   1        8.01       15.26      3.78 o 
  -5   4   1       40.44       33.47      4.77 o 
  -4   4   1      341.70      342.50      7.46 o 
  -3   4   1     1502.57     1456.26     57.66 o 
  -2   4   1     3489.42     3131.84     89.04 o 
  -1   4   1      779.36      782.86     15.99 o 
   0   4   1     5742.50     5639.57    150.41 o 
   1   4   1      780.00      760.98     23.07 o 
   2   4   1     3489.06     3091.87    126.02 o 
   3   4   1     1502.90     1589.11     56.02 o 
   4   4   1      341.92      355.96     15.51 o 
   5   4   1       40.54       41.73      5.60 o 
   6   4   1        8.01        9.20      7.79 o 
   7   4   1      366.82      321.72     19.18 o 
   8   4   1       13.01        5.89      6.01 o 
   9   4   1        0.08       11.50      6.88 o 
  10   4   1        4.93        0.44      7.12 o 
 -10   5   1        8.31       10.63      8.53 o 
  -9   5   1       39.17       33.37     10.03 o 
  -8   5   1       19.46       41.17      7.52 o 
  -7   5   1      469.39      446.46     25.56 o 
  -6   5   1        2.17        2.47      3.80 o 
  -5   5   1        3.23        0.80      2.81 o 
  -4   5   1       93.71       97.54      5.99 o 
  -3   5   1       30.84       46.78      3.77 o 
  -2   5   1     1667.07     1617.73     28.63 o 
  -1   5   1      128.92      140.73      4.60 o 
   0   5   1        2.31       -0.22      1.90 o 
   1   5   1      128.68      153.03      5.70 o 
   2   5   1     1668.78     1723.80     74.19 o 
   3   5   1       30.92       36.77      4.33 o 
   4   5   1       93.49       84.91      7.50 o 
   5   5   1        3.24        0.85      4.09 o 
   6   5   1        2.18        8.33      7.48 o 
   7   5   1      469.46      416.39     23.53 o 
   8   5   1       19.49       23.04      8.43 o 
   9   5   1       39.11       36.83     10.21 o 
  10   5   1        8.31       -1.85     11.29 o 
 -10   6   1       23.39       13.72     13.03 o 
  -9   6   1        1.56        6.90      7.70 o 
  -8   6   1        6.21        9.27      5.69 o 
  -7   6   1       51.21       49.74      8.03 o 
  -6   6   1      115.25      123.53      9.68 o 
  -5   6   1       39.52       61.86     10.41 o 
  -4   6   1       39.13       53.08      5.72 o 
  -3   6   1      446.79      444.46     16.37 o 
  -2   6   1     1358.59     1321.57     28.16 o 
  -1   6   1     1110.93     1103.03     37.18 o 
   0   6   1      714.19      746.17     21.02 o 
   1   6   1     1112.04     1083.82     29.76 o 
   2   6   1     1359.96     1332.35     43.94 o 
   3   6   1      447.08      392.08     26.41 o 
   4   6   1       39.26       47.75      7.59 o 
   5   6   1       39.58       31.96      5.63 o 
   6   6   1      115.17      104.27      8.72 o 
   7   6   1       51.20       52.32      6.66 o 
   8   6   1        6.18        0.33      8.05 o 
   9   6   1        1.56        0.94      9.67 o 
  10   6   1       23.37       16.84     12.78 o 
  -9   7   1       20.27       26.06      9.77 o 
  -8   7   1       26.53       14.91      7.97 o 
  -7   7   1       58.97       70.76      8.44 o 
  -6   7   1      152.56      145.75     10.33 o 
  -5   7   1      112.27      127.66      8.57 o 
  -4   7   1       37.34       43.43      5.78 o 
  -3   7   1     1093.39     1109.24     43.96 o 
  -2   7   1      516.47      513.92     12.22 o 
  -1   7   1      607.14      623.56     19.03 o 
   0   7   1      199.35      180.06      7.58 o 
   1   7   1      607.82      617.11     18.88 o 
   2   7   1      516.69      518.84     19.09 o 
   3   7   1     1093.48     1149.69     43.39 o 
   4   7   1       37.29       33.28      5.31 o 
   5   7   1      112.16       94.97     11.19 o 
   6   7   1      152.47      116.95     12.36 o 
   7   7   1       59.06       77.25     15.58 o 
   8   7   1       26.54       14.64      9.94 o 
   9   7   1       20.30       21.24     10.40 o 
  -9   8   1       18.64        6.64      9.82 o 
  -8   8   1        7.54       10.04      7.72 o 
  -7   8   1       17.97       12.46      6.39 o 
  -6   8   1      103.03      124.86     10.75 o 
  -5   8   1       43.91       56.87      8.28 o 
  -4   8   1       49.39       52.03      5.96 o 
  -3   8   1       89.10       84.48      6.98 o 
  -2   8   1      117.23      102.57      4.01 o 
  -1   8   1      450.80      440.83     15.66 o 
   0   8   1      755.73      826.06     27.96 o 
   1   8   1      450.41      443.46     15.38 o 
   2   8   1      117.21      114.49      7.14 o 
   3   8   1       88.94       99.41      7.12 o 
   4   8   1       49.46       43.71      5.31 o 
   5   8   1       43.90       45.80      6.00 o 
   6   8   1      103.03      101.07     12.21 o 
   7   8   1       17.97       23.04      7.14 o 
   8   8   1        7.56        6.28      7.22 o 
   9   8   1       18.63       21.54     13.73 o 
  -9   9   1        1.96        4.82      9.87 o 
  -8   9   1       12.34       -5.45      7.36 o 
  -7   9   1       21.74       16.08      8.20 o 
  -6   9   1       70.65       79.42      9.78 o 
  -5   9   1      103.66      117.55     11.11 o 
  -4   9   1      101.06       96.73      8.59 o 
  -3   9   1      106.16       79.19     11.35 o 
  -2   9   1      127.24      120.16      6.29 o 
  -1   9   1      133.88      149.10      8.21 o 
   0   9   1       37.54       35.99      4.20 o 
   1   9   1      133.97      139.71      7.70 o 
   2   9   1      127.10      123.55      8.72 o 
   3   9   1      106.28       93.18      7.57 o 
   4   9   1      101.06       98.37      8.69 o 
   5   9   1      103.74      116.06     10.74 o 
   6   9   1       70.65       76.82     11.83 o 
   7   9   1       21.76       16.40      8.21 o 
   8   9   1       12.34        7.79      6.82 o 
   9   9   1        1.96       -8.66      9.99 o 
  -8  10   1       29.59       33.21     11.40 o 
  -7  10   1        5.27       -4.49      6.96 o 
  -6  10   1       25.72       27.72      8.19 o 
  -5  10   1       20.38       14.85      6.03 o 
  -4  10   1      295.18      287.61     18.44 o 
  -3  10   1      276.70      275.45     16.81 o 
  -2  10   1       65.99       56.55      4.98 o 
  -1  10   1       14.29       34.82      8.73 o 
   0  10   1       37.00       34.26      5.61 o 
   1  10   1       14.24       19.57      3.79 o 
   2  10   1       66.02       75.88      7.15 o 
   3  10   1      276.45      273.62     15.61 o 
   4  10   1      295.24      272.66     16.54 o 
   5  10   1       20.38       22.87     10.14 o 
   6  10   1       25.63       22.16     10.08 o 
   7  10   1        5.27       -4.78      6.97 o 
   8  10   1       29.58       43.80     14.70 o 
  -8  11   1       15.69        1.53      9.05 o 
  -7  11   1        2.24       -0.59      6.95 o 
  -6  11   1        8.95       20.47      8.64 o 
  -5  11   1       30.53       22.72      6.52 o 
  -4  11   1       25.21       30.82      6.61 o 
  -3  11   1       30.31       31.86      7.27 o 
  -2  11   1       24.19       41.48      7.07 o 
  -1  11   1       44.78       45.75      5.25 o 
   0  11   1       27.54       44.05      5.68 o 
   1  11   1       44.77       50.29      6.21 o 
   2  11   1       24.15       32.21      5.82 o 
   3  11   1       30.23       36.45      5.98 o 
   4  11   1       25.25       30.49      8.13 o 
   5  11   1       30.61       11.42      7.24 o 
   6  11   1        8.95        8.46      7.34 o 
   7  11   1        2.25        4.80      6.69 o 
   8  11   1       15.69       -1.93     11.48 o 
  -7  12   1       23.99       12.24      9.13 o 
  -6  12   1       12.64       15.28      9.40 o 
  -5  12   1       22.80       24.00      9.70 o 
  -4  12   1       85.71       84.04      9.99 o 
  -3  12   1       12.27        4.41      5.13 o 
  -2  12   1        1.46        4.87      5.17 o 
  -1  12   1       24.96       33.86      4.78 o 
   0  12   1       16.88       28.78      5.57 o 
   1  12   1       24.98       28.33      6.75 o 
   2  12   1        1.48       -2.58      3.90 o 
   3  12   1       12.30       13.00      4.73 o 
   4  12   1       85.83       69.21     11.11 o 
   5  12   1       22.82       13.76      8.33 o 
   6  12   1       12.67       21.36      8.35 o 
   7  12   1       23.97        6.69     10.67 o 
  -6  13   1        6.23       17.26      9.87 o 
  -5  13   1       27.32       37.49     10.42 o 
  -4  13   1       36.24       40.65      7.93 o 
  -3  13   1        7.20        4.55      4.85 o 
  -2  13   1       40.92       48.16      7.50 o 
  -1  13   1       17.00       29.86     13.22 o 
   0  13   1        9.64        6.46      5.49 o 
   1  13   1       17.03       20.00      6.28 o 
   2  13   1       40.94       33.55      7.28 o 
   3  13   1        7.21       -4.75      4.75 o 
   4  13   1       36.23       31.13      9.56 o 
   5  13   1       27.34       23.25      9.55 o 
   6  13   1        6.24        9.86     10.86 o 
  -6  14   1        5.98       -7.17      9.56 o 
  -5  14   1       14.13       17.44      9.68 o 
  -4  14   1       29.31       26.35     10.07 o 
  -3  14   1       19.95       15.54      7.25 o 
  -2  14   1       18.90       15.61      7.40 o 
  -1  14   1        0.70       14.29     13.32 o 
   0  14   1        0.00        1.06      4.80 o 
   1  14   1        0.70        7.60      5.59 o 
   2  14   1       18.84       29.63      9.89 o 
   3  14   1       19.95       32.75     13.23 o 
   4  14   1       29.30       30.41      9.61 o 
   5  14   1       14.13       20.87     10.18 o 
   6  14   1        5.97        7.74      9.35 o 
  -4  15   1       10.95        3.44     14.19 o 
  -3  15   1        7.27       -0.23      8.12 o 
  -2  15   1        9.78        6.58      8.20 o 
  -1  15   1        9.99       11.71      7.88 o 
   0  15   1       38.30       42.18     10.01 o 
   1  15   1        9.99       11.61      6.91 o 
   2  15   1        9.79       13.45      7.88 o 
   3  15   1        7.28       -0.25      6.96 o 
   4  15   1       10.94        6.00      8.24 o 
  -3  16   1        6.89        6.75      8.98 o 
  -2  16   1        0.02       11.79      9.21 o 
  -1  16   1       10.72       -7.22      7.22 o 
   0  16   1        7.40       22.99     10.42 o 
   1  16   1       10.73        0.02      9.55 o 
   2  16   1        0.02       -3.67      9.02 o 
   3  16   1        6.89       14.14      9.34 o 
   1   0   2      118.37      141.30      3.60 o 
   2   0   2     1564.39     1574.11     49.89 o 
   3   0   2       29.79       28.34      2.07 o 
   4   0   2        4.00        1.83      2.48 o 
   5   0   2     1127.88     1142.22     38.37 o 
   6   0   2       11.45       18.46      5.80 o 
   7   0   2       52.99       70.47      6.45 o 
   8   0   2        0.24        6.59      5.38 o 
   9   0   2       42.45       61.21      9.72 o 
  10   0   2        7.42        9.56      8.09 o 
 -10   1   2       33.47       22.13      9.98 o 
  -9   1   2       54.23       58.08      7.84 o 
  -8   1   2      169.22      153.61      9.84 o 
  -7   1   2      144.02      146.64      8.99 o 
  -6   1   2       15.77       18.47      4.81 o 
  -5   1   2      574.44      566.71     18.67 o 
  -4   1   2      114.46      131.41      7.36 o 
  -3   1   2     1955.40     2077.07     52.27 o 
  -2   1   2     3128.16     3102.33     62.03 o 
  -1   1   2     2068.73     1961.85     42.44 o 
   1   1   2     2068.50     1924.74     38.57 o 
   2   1   2     3129.20     3276.64     92.08 o 
   3   1   2     1955.96     2085.17     62.35 o 
   4   1   2      114.82      123.97      6.29 o 
   5   1   2      574.62      601.26     20.59 o 
   6   1   2       15.75        9.83      5.43 o 
   7   1   2      144.17      158.30     11.46 o 
   8   1   2      169.15      154.53     14.15 o 
   9   1   2       54.24       59.22      9.85 o 
  10   1   2       33.40       33.46      9.22 o 
 -10   2   2       13.11        2.02      7.23 o 
  -9   2   2       33.38       23.74      7.38 o 
  -8   2   2       57.22       70.97      6.26 o 
  -7   2   2        5.99       15.10      4.30 o 
  -6   2   2       90.90       90.82      6.27 o 
  -5   2   2      125.96      130.13      6.08 o 
  -4   2   2      339.21      373.81     11.23 o 
  -3   2   2     1088.02     1149.35     31.47 o 
  -2   2   2     5336.59     4878.49     97.20 o 
  -1   2   2      242.12      242.86      3.41 o 
   0   2   2     1433.05     1277.63     36.41 o 
   1   2   2      243.03      259.12      5.93 o 
   2   2   2     5332.56     5079.23    109.38 o 
   3   2   2     1086.95     1085.99     28.05 o 
   4   2   2      338.77      386.73     15.93 o 
   5   2   2      126.11      141.18      7.41 o 
   6   2   2       90.87      112.97      7.56 o 
   7   2   2        6.01       11.64      7.37 o 
   8   2   2       57.22       78.38     11.60 o 
   9   2   2       33.46       39.23      9.24 o 
  10   2   2       13.14        8.83     11.11 o 
 -10   3   2       20.45       39.73     12.28 o 
  -9   3   2       78.35       62.24     11.84 o 
  -8   3   2       20.00       24.61      5.49 o 
  -7   3   2       34.36       41.33      6.58 o 
  -6   3   2      234.63      235.42     11.72 o 
  -5   3   2      126.23      120.65      8.11 o 
  -4   3   2      108.33      104.06      4.66 o 
  -3   3   2      551.49      533.56     11.41 o 
  -2   3   2      718.71      725.55     13.48 o 
  -1   3   2    11507.94     9946.29    497.34 o 
   0   3   2     3557.41     3432.67     86.15 o 
   1   3   2    11506.81    11137.66    287.31 o 
   2   3   2      719.69      713.13     16.18 o 
   3   3   2      551.59      528.06     13.75 o 
   4   3   2      108.83      106.00      6.01 o 
   5   3   2      126.15      116.29      8.09 o 
   6   3   2      234.94      256.80     13.47 o 
   7   3   2       34.32       38.61      5.83 o 
   8   3   2       19.94       30.86      7.20 o 
   9   3   2       78.39       92.71     12.86 o 
  10   3   2       20.45       13.47      9.98 o 
 -10   4   2       33.02       27.66     11.54 o 
  -9   4   2       66.88       77.74     10.70 o 
  -8   4   2       46.26       50.87      8.30 o 
  -7   4   2       75.17       74.49      8.50 o 
  -6   4   2      516.47      487.72     19.93 o 
  -5   4   2       87.38       92.90      5.82 o 
  -4   4   2      251.00      265.55      8.45 o 
  -3   4   2       61.08       52.28      2.70 o 
  -2   4   2     1263.74     1196.97     23.16 o 
  -1   4   2      312.95      299.59      7.44 o 
   0   4   2     4410.58     4315.97    112.87 o 
   1   4   2      312.98      291.73      9.52 o 
   2   4   2     1264.04     1212.29     30.27 o 
   3   4   2       61.06       56.96      2.90 o 
   4   4   2      251.36      263.54      9.57 o 
   5   4   2       87.37      102.14      7.59 o 
   6   4   2      516.09      445.57     35.61 o 
   7   4   2       75.21       79.40      8.15 o 
   8   4   2       46.23       56.46      9.73 o 
   9   4   2       66.88       59.75     11.50 o 
  10   4   2       32.99       44.68     14.63 o 
 -10   5   2        8.37       -0.48      7.70 o 
  -9   5   2       22.46       15.11      7.21 o 
  -8   5   2       14.26       19.15      8.62 o 
  -7   5   2       57.39       72.87      7.73 o 
  -6   5   2      110.23      124.45      9.77 o 
  -5   5   2      132.96      145.18     17.01 o 
  -4   5   2      906.79      874.09     28.07 o 
  -3   5   2      585.17      510.34     20.66 o 
  -2   5   2      264.59      245.30      7.71 o 
  -1   5   2     1179.88     1202.33     36.92 o 
   0   5   2      263.04      314.20     14.03 o 
   1   5   2     1180.35     1166.58     39.65 o 
   2   5   2      265.08      218.55     12.04 o 
   3   5   2      585.03      533.43     15.98 o 
   4   5   2      906.34      917.00     30.85 o 
   5   5   2      132.96      138.99      7.74 o 
   6   5   2      110.15      132.12     10.92 o 
   7   5   2       57.52       45.03      8.08 o 
   8   5   2       14.21       16.03      6.98 o 
   9   5   2       22.46       16.74      8.36 o 
  10   5   2        8.37        4.48     13.07 o 
 -10   6   2       15.85        2.87      8.07 o 
  -9   6   2        2.00        3.00      9.03 o 
  -8   6   2       46.62       51.77      9.63 o 
  -7   6   2       12.60       10.96      5.55 o 
  -6   6   2       13.17       23.37      9.94 o 
  -5   6   2      348.01      362.06     18.33 o 
  -4   6   2      129.00      134.37      8.21 o 
  -3   6   2      127.17      129.49      7.13 o 
  -2   6   2      633.99      662.05     15.07 o 
  -1   6   2      169.72      156.00      7.53 o 
   0   6   2      419.73      386.28     11.44 o 
   1   6   2      169.67      157.85      6.85 o 
   2   6   2      634.45      649.95     27.56 o 
   3   6   2      127.26      114.83      9.87 o 
   4   6   2      129.25      127.59      6.71 o 
   5   6   2      348.23      338.67     15.18 o 
   6   6   2       13.24       10.51      4.16 o 
   7   6   2       12.65       15.94      5.94 o 
   8   6   2       46.58       50.97      9.90 o 
   9   6   2        2.00       -8.74      8.74 o 
  10   6   2       15.85       -1.84      9.85 o 
  -9   7   2        0.28        7.81      8.05 o 
  -8   7   2       39.41       50.90      9.12 o 
  -7   7   2       55.35       68.12     13.59 o 
  -6   7   2      122.40      137.76     10.66 o 
  -5   7   2       67.83       81.09      7.79 o 
  -4   7   2       21.63       24.38      7.12 o 
  -3   7   2      217.70      195.68     11.06 o 
  -2   7   2      127.19      130.82      6.18 o 
  -1   7   2      905.51      909.05     32.50 o 
   0   7   2       15.64       20.78      4.85 o 
   1   7   2      905.19      891.90     31.31 o 
   2   7   2      126.97      133.89     10.76 o 
   3   7   2      217.84      234.15     11.24 o 
   4   7   2       21.63       17.93      5.98 o 
   5   7   2       67.73       68.00      6.10 o 
   6   7   2      122.40      107.22     11.79 o 
   7   7   2       55.32       63.68      9.70 o 
   8   7   2       39.45       34.37     11.87 o 
   9   7   2        0.28        6.42      9.86 o 
  -9   8   2        0.21        3.32      7.24 o 
  -8   8   2        9.18        2.38      7.35 o 
  -7   8   2       40.07       53.30      8.50 o 
  -6   8   2       84.90       75.93      8.76 o 
  -5   8   2      168.34      170.63     12.52 o 
  -4   8   2      159.13      152.90     16.91 o 
  -3   8   2      104.62      118.53      8.94 o 
  -2   8   2      148.58      143.04      5.38 o 
  -1   8   2      339.71      350.61     13.62 o 
   0   8   2       12.58       13.31      2.76 o 
   1   8   2      339.60      356.20     14.89 o 
   2   8   2      148.74      143.43      9.32 o 
   3   8   2      104.79      120.77      9.41 o 
   4   8   2      159.16      168.60     11.74 o 
   5   8   2      168.28      169.51     10.99 o 
   6   8   2       84.79       69.08      9.80 o 
   7   8   2       40.04       47.77      9.95 o 
   8   8   2        9.19        9.15      7.91 o 
   9   8   2        0.21       -4.56      8.79 o 
  -9   9   2        7.87       18.83     10.50 o 
  -8   9   2        4.20        7.65      8.13 o 
  -7   9   2        2.36       -1.59      5.15 o 
  -6   9   2        1.99        7.28      6.82 o 
  -5   9   2      106.24       86.17     10.75 o 
  -4   9   2      115.08      126.97     13.07 o 
  -3   9   2       64.66       87.37      7.38 o 
  -2   9   2      244.04      235.68      8.69 o 
  -1   9   2      111.18      106.10      9.62 o 
   0   9   2      100.98       96.32      6.93 o 
   1   9   2      111.09      115.47      7.60 o 
   2   9   2      243.80      254.97     13.00 o 
   3   9   2       64.60       83.28      6.98 o 
   4   9   2      115.13      116.01     11.78 o 
   5   9   2      106.16      110.37     14.87 o 
   6   9   2        1.99        8.29      6.12 o 
   7   9   2        2.35        4.08      8.38 o 
   8   9   2        4.21        4.72      9.99 o 
   9   9   2        7.87       13.60     13.17 o 
  -8  10   2        0.91        0.83      8.38 o 
  -7  10   2       27.72       35.58     10.01 o 
  -6  10   2       17.52        8.87      5.62 o 
  -5  10   2       88.58       74.58      9.72 o 
  -4  10   2       57.55       56.44      7.37 o 
  -3  10   2      187.50      202.37     13.53 o 
  -2  10   2       75.76       75.25      5.77 o 
  -1  10   2       32.69       35.65      4.23 o 
   0  10   2       37.45       40.21     10.10 o 
   1  10   2       32.60       38.63      6.96 o 
   2  10   2       75.82       82.91      7.77 o 
   3  10   2      187.49      181.91     11.72 o 
   4  10   2       57.57       48.10      7.37 o 
   5  10   2       88.60      100.24     12.78 o 
   6  10   2       17.50        8.07      5.99 o 
   7  10   2       27.72       28.59      9.31 o 
   8  10   2        0.91       20.00     37.16 o 
  -8  11   2        5.92        2.71      8.33 o 
  -7  11   2        1.16       17.92     13.17 o 
  -6  11   2        5.15        2.46      6.13 o 
  -5  11   2       26.00       19.05      5.90 o 
  -4  11   2        1.82       -2.74      4.98 o 
  -3  11   2      214.19      234.96     15.42 o 
  -2  11   2       99.21       88.03      9.05 o 
  -1  11   2       30.85       37.09      5.53 o 
   0  11   2      157.27      168.61     12.24 o 
   1  11   2       30.83       34.64      5.81 o 
   2  11   2       99.17      102.84      9.14 o 
   3  11   2      214.23      192.72     14.18 o 
   4  11   2        1.84        2.50      5.02 o 
   5  11   2       26.02       10.80      6.97 o 
   6  11   2        5.14       -3.15      7.86 o 
   7  11   2        1.16        4.05     12.19 o 
   8  11   2        5.93       -1.32      9.68 o 
  -7  12   2        1.25       -8.54      8.54 o 
  -6  12   2        9.83       10.73      8.76 o 
  -5  12   2       48.82       37.42      8.23 o 
  -4  12   2      138.29      119.26     13.04 o 
  -3  12   2        8.85       11.48      7.96 o 
  -2  12   2      166.14      189.27     15.13 o 
  -1  12   2       60.62       69.16      6.04 o 
   0  12   2       23.67       18.72      4.84 o 
   1  12   2       60.68       78.40      7.98 o 
   2  12   2      166.16      167.22     13.43 o 
   3  12   2        8.87       -3.94      3.94 o 
   4  12   2      138.36      116.62     13.77 o 
   5  12   2       48.87       30.03      8.85 o 
   6  12   2        9.81        7.35      9.28 o 
   7  12   2        1.24        7.94      9.63 o 
  -6  13   2        5.21        4.22      9.29 o 
  -5  13   2       15.35       15.85      8.27 o 
  -4  13   2       49.80       27.99      7.86 o 
  -3  13   2      113.13      112.05     13.89 o 
  -2  13   2       20.01       31.11      7.65 o 
  -1  13   2       20.19       14.43      5.84 o 
   0  13   2       11.51        1.27      4.11 o 
   1  13   2       20.18       16.76      5.79 o 
   2  13   2       20.08       31.41      7.64 o 
   3  13   2      113.07      108.96     13.68 o 
   4  13   2       49.72       44.16      9.59 o 
   5  13   2       15.35        9.35      7.71 o 
   6  13   2        5.20        9.17      9.47 o 
  -6  14   2        2.70       20.70     10.42 o 
  -5  14   2       26.02       18.15     10.21 o 
  -4  14   2       66.98       75.86     13.19 o 
  -3  14   2        5.39       23.59     12.74 o 
  -2  14   2        9.06       15.51      6.66 o 
  -1  14   2       71.72       63.65     13.83 o 
   0  14   2       27.22       24.73      6.90 o 
   1  14   2       71.72       65.97      8.47 o 
   2  14   2        9.04       13.03      5.67 o 
   3  14   2        5.37        3.43      7.50 o 
   4  14   2       66.94       68.04     12.58 o 
   5  14   2       26.03       24.49     11.85 o 
   6  14   2        2.69        9.92     12.97 o 
  -4  15   2       15.32       16.20      9.83 o 
  -3  15   2       36.60       33.24      9.47 o 
  -2  15   2       16.34        5.78      7.91 o 
  -1  15   2       21.88       33.44     13.64 o 
   0  15   2       29.74       35.74     10.67 o 
   1  15   2       21.86       34.58     15.28 o 
   2  15   2       16.36       10.73      7.42 o 
   3  15   2       36.64       38.00     10.70 o 
   4  15   2       15.30       16.98     11.28 o 
  -3  16   2        4.63        8.40     12.38 o 
  -2  16   2       12.08       42.13     11.67 o 
  -1  16   2       13.09        9.32      8.98 o 
   0  16   2        2.88       14.63     10.54 o 
   1  16   2       13.09       16.55      9.99 o 
   2  16   2       12.07        6.29     11.65 o 
   3  16   2        4.63       17.75     11.55 o 
   1   0   3     3458.67     3119.58     66.54 o 
   2   0   3      143.45      127.69      6.54 o 
   3   0   3      529.43      524.48     13.16 o 
   4   0   3      325.81      329.60     10.20 o 
   5   0   3      630.79      663.39     22.49 o 
   6   0   3      924.33      927.28     35.26 o 
   7   0   3        0.06       -4.30      4.30 o 
   8   0   3       39.71       59.29      7.09 o 
   9   0   3       40.05       23.34      9.50 o 
  10   0   3        0.61       -8.58      8.96 o 
 -10   1   3       15.93       13.15      7.26 o 
  -9   1   3       42.18       37.66      8.59 o 
  -8   1   3       32.92       32.71      5.86 o 
  -7   1   3      112.12       92.09      6.73 o 
  -6   1   3       77.06       76.35      5.17 o 
  -5   1   3      173.52      178.37      7.29 o 
  -4   1   3      223.73      245.01      7.39 o 
  -3   1   3      377.80      389.91     12.52 o 
  -2   1   3     1381.69     1349.94     20.84 o 
  -1   1   3    13150.81    12319.03    266.33 o 
   0   1   3     1544.86     1479.92     20.18 o 
   1   1   3    13152.75    12212.23    270.78 o 
   2   1   3     1381.50     1320.53     47.57 o 
   3   1   3      377.52      372.76     11.48 o 
   4   1   3      224.26      241.49      9.68 o 
   5   1   3      173.75      191.29     11.63 o 
   6   1   3       76.95       59.86      6.24 o 
   7   1   3      112.13      109.94      8.98 o 
   8   1   3       32.88       34.40      6.53 o 
   9   1   3       42.13       53.16      7.48 o 
  10   1   3       15.92       19.31      9.13 o 
 -10   2   3       26.29       26.20     14.86 o 
  -9   2   3        8.62       10.52      6.63 o 
  -8   2   3       88.32       94.71      6.93 o 
  -7   2   3      119.64      104.04      6.63 o 
  -6   2   3        2.00        8.22      3.51 o 
  -5   2   3      477.16      467.31     13.53 o 
  -4   2   3      101.19       94.83      3.57 o 
  -3   2   3      189.44      200.04      5.37 o 
  -2   2   3     3404.57     3299.65     43.98 o 
  -1   2   3     2185.07     2131.10     45.69 o 
   0   2   3     5439.21     5303.15    106.03 o 
   1   2   3     2185.22     2143.29     25.04 o 
   2   2   3     3406.19     3329.18     78.18 o 
   3   2   3      189.26      205.42     11.09 o 
   4   2   3      101.44      106.81      6.34 o 
   5   2   3      476.78      481.04     22.54 o 
   6   2   3        2.01       -0.51      3.89 o 
   7   2   3      119.59      128.96     11.03 o 
   8   2   3       88.34      109.53     12.73 o 
   9   2   3        8.62        1.86      6.17 o 
  10   2   3       26.26       39.29      9.57 o 
 -10   3   3        1.65        4.32      8.97 o 
  -9   3   3       46.03       27.77      7.76 o 
  -8   3   3       12.62        9.66      4.51 o 
  -7   3   3       84.09       91.12      6.33 o 
  -6   3   3      115.09      125.61      7.03 o 
  -5   3   3       47.15       54.15      7.48 o 
  -4   3   3      493.42      499.70     14.99 o 
  -3   3   3      856.82      901.25     22.62 o 
  -2   3   3     1535.80     1467.40     34.91 o 
  -1   3   3     2320.59     2389.80     71.62 o 
   0   3   3     6878.66     5895.28    322.35 o 
   1   3   3     2322.23     2521.73     69.87 o 
   2   3   3     1536.50     1470.03     38.74 o 
   3   3   3      857.34      874.43     19.55 o 
   4   3   3      493.54      502.99     14.65 o 
   5   3   3       47.14       55.75      4.25 o 
   6   3   3      114.91      123.58     10.22 o 
   7   3   3       84.10      103.12     10.17 o 
   8   3   3       12.56       26.30      8.38 o 
   9   3   3       46.05       46.81      9.99 o 
  10   3   3        1.66       27.78      9.64 o 
 -10   4   3        2.25        1.27      9.89 o 
  -9   4   3       53.35       71.97     13.18 o 
  -8   4   3       31.74       26.66      9.47 o 
  -7   4   3        2.68       -0.43      2.85 o 
  -6   4   3      288.28      268.15     11.22 o 
  -5   4   3       39.07       41.91      4.53 o 
  -4   4   3      560.36      544.83     14.45 o 
  -3   4   3      148.81      137.42      4.14 o 
  -2   4   3     2560.86     2618.21     62.77 o 
  -1   4   3      946.39      881.24     23.70 o 
   0   4   3     6868.37     6593.05    189.37 o 
   1   4   3      945.31      918.66     20.84 o 
   2   4   3     2560.41     2472.14     59.54 o 
   3   4   3      148.93      139.61      4.31 o 
   4   4   3      560.21      535.49     16.36 o 
   5   4   3       39.09       38.17      3.96 o 
   6   4   3      288.23      304.95     14.47 o 
   7   4   3        2.71        1.35      5.54 o 
   8   4   3       31.69       45.47      8.94 o 
   9   4   3       53.32       59.28     13.52 o 
  10   4   3        2.25        5.23      7.84 o 
 -10   5   3        0.64       -2.24      9.90 o 
  -9   5   3       15.54       19.23      8.00 o 
  -8   5   3       26.61       30.60      7.71 o 
  -7   5   3       14.70       13.46      6.33 o 
  -6   5   3       45.05       52.70      6.62 o 
  -5   5   3      104.86      110.85      8.02 o 
  -4   5   3      115.10       96.63      4.73 o 
  -3   5   3      803.62      867.38     19.94 o 
  -2   5   3      224.11      228.95      6.21 o 
  -1   5   3      191.35      156.08      5.84 o 
   0   5   3       14.72       22.27      2.67 o 
   1   5   3      191.72      166.84      7.10 o 
   2   5   3      223.59      231.78      8.50 o 
   3   5   3      802.56      854.35     29.77 o 
   4   5   3      115.15       97.20      7.67 o 
   5   5   3      104.90      115.30      6.23 o 
   6   5   3       45.07       47.09      5.63 o 
   7   5   3       14.76       25.24      7.74 o 
   8   5   3       26.60       34.18      8.29 o 
   9   5   3       15.58       17.11      8.29 o 
  10   5   3        0.64       10.19      8.44 o 
 -10   6   3       10.40        4.68      9.17 o 
  -9   6   3       11.72       13.72      8.18 o 
  -8   6   3        8.73        5.44      6.30 o 
  -7   6   3       19.64        9.83      5.42 o 
  -6   6   3       66.99       79.18      8.38 o 
  -5   6   3       27.50       37.03      5.07 o 
  -4   6   3      124.00      138.55      8.22 o 
  -3   6   3      184.20      183.72      7.64 o 
  -2   6   3     1698.96     1725.74     45.58 o 
  -1   6   3      167.25      162.20      6.13 o 
   0   6   3      178.79      214.67      8.00 o 
   1   6   3      167.47      170.97      8.17 o 
   2   6   3     1698.71     1776.59     63.71 o 
   3   6   3      184.15      186.60      7.63 o 
   4   6   3      123.73      124.36     12.77 o 
   5   6   3       27.52       22.15      3.56 o 
   6   6   3       66.94       76.48     14.15 o 
   7   6   3       19.66       22.80      8.62 o 
   8   6   3        8.71        9.56      6.04 o 
   9   6   3       11.70       -4.67     11.83 o 
  10   6   3       10.40       23.73     12.10 o 
  -9   7   3       19.01       26.95     10.70 o 
  -8   7   3        7.81        7.55      7.56 o 
  -7   7   3       34.53       26.60      6.79 o 
  -6   7   3       21.56       20.21      5.65 o 
  -5   7   3      280.44      278.02     16.67 o 
  -4   7   3       30.25       36.01     10.18 o 
  -3   7   3      386.30      371.56     11.35 o 
  -2   7   3     1229.41     1242.40     34.47 o 
  -1   7   3      155.95      163.56      6.81 o 
   0   7   3      254.84      223.48      8.49 o 
   1   7   3      155.88      179.56      8.22 o 
   2   7   3     1229.05     1261.25     53.93 o 
   3   7   3      386.09      383.41     14.17 o 
   4   7   3       30.24       33.77      3.78 o 
   5   7   3      280.41      273.06     18.65 o 
   6   7   3       21.51       15.45      6.59 o 
   7   7   3       34.43       28.73      7.44 o 
   8   7   3        7.81        7.58      9.63 o 
   9   7   3       18.99       28.05     13.52 o 
  -9   8   3       13.02       11.84     10.90 o 
  -8   8   3       19.65       19.69      8.12 o 
  -7   8   3        7.79       11.28      5.52 o 
  -6   8   3       64.30       49.81      8.08 o 
  -5   8   3      124.11      120.90      9.51 o 
  -4   8   3       80.19       85.93      8.05 o 
  -3   8   3       49.54       67.16      9.47 o 
  -2   8   3       74.65       77.16      5.59 o 
  -1   8   3       87.23       81.60      5.26 o 
   0   8   3      465.80      458.80     16.32 o 
   1   8   3       87.18       92.12      7.15 o 
   2   8   3       74.70       70.66     10.77 o 
   3   8   3       49.44       69.18      7.57 o 
   4   8   3       80.29       76.40      5.79 o 
   5   8   3      124.24      114.66     11.63 o 
   6   8   3       64.41       73.99      9.89 o 
   7   8   3        7.81       -0.65      6.64 o 
   8   8   3       19.67       15.58     11.40 o 
   9   8   3       13.02       10.58     14.68 o 
  -9   9   3        5.71       13.01     12.06 o 
  -8   9   3        7.26       12.70      8.35 o 
  -7   9   3       38.22       35.03      8.95 o 
  -6   9   3        0.01       -0.94      4.74 o 
  -5   9   3        0.47       11.29      5.34 o 
  -4   9   3       66.23       68.56      7.75 o 
  -3   9   3      283.97      279.92     16.27 o 
  -2   9   3      124.69      126.69      6.26 o 
  -1   9   3       48.22       58.07      5.39 o 
   0   9   3       12.76       14.30      3.52 o 
   1   9   3       48.22       56.08      5.44 o 
   2   9   3      124.79      143.47      8.66 o 
   3   9   3      283.97      271.70     17.20 o 
   4   9   3       66.37       56.26      5.00 o 
   5   9   3        0.47        7.16      5.71 o 
   6   9   3        0.01        5.09      5.09 o 
   7   9   3       38.21       46.01      9.46 o 
   8   9   3        7.26        1.28     10.36 o 
   9   9   3        5.70       10.01     13.17 o 
  -8  10   3       52.05       77.11     15.22 o 
  -7  10   3        4.80        6.18      7.08 o 
  -6  10   3        9.38        3.92      5.58 o 
  -5  10   3       96.92       96.61     10.36 o 
  -4  10   3      118.14      117.20     10.93 o 
  -3  10   3      107.36      112.98     12.23 o 
  -2  10   3       55.53       57.28      5.20 o 
  -1  10   3       77.92       73.70      6.33 o 
   0  10   3        2.44        8.35      3.85 o 
   1  10   3       78.02       68.72      7.22 o 
   2  10   3       55.59       54.93      6.45 o 
   3  10   3      107.34       86.48      7.57 o 
   4  10   3      118.11      118.04     11.67 o 
   5  10   3       96.81       96.71     11.30 o 
   6  10   3        9.36        4.71      7.35 o 
   7  10   3        4.81       -1.55      8.12 o 
   8  10   3       52.01       73.03     17.42 o 
  -8  11   3        2.35        6.15      8.42 o 
  -7  11   3        2.56       14.71      8.91 o 
  -6  11   3        5.70       17.41      7.28 o 
  -5  11   3        2.39        9.43      5.23 o 
  -4  11   3       37.88       32.76      9.45 o 
  -3  11   3       51.64       60.22      7.68 o 
  -2  11   3       12.51       12.22      5.24 o 
  -1  11   3        0.05       15.04      6.40 o 
   0  11   3      132.28      126.10     14.39 o 
   1  11   3        0.05        2.95      4.57 o 
   2  11   3       12.51       13.34      5.58 o 
   3  11   3       51.53       43.44      7.40 o 
   4  11   3       37.86       38.88     10.99 o 
   5  11   3        2.39       -4.08      7.96 o 
   6  11   3        5.71        3.70      9.22 o 
   7  11   3        2.55        6.69     10.28 o 
   8  11   3        2.35       -1.24     13.64 o 
  -7  12   3       20.18       19.95     11.14 o 
  -6  12   3        1.01       13.14      9.12 o 
  -5  12   3       21.16        6.06      6.87 o 
  -4  12   3        3.40        7.23      6.06 o 
  -3  12   3       32.43       36.42      7.52 o 
  -2  12   3        9.63        8.36      5.27 o 
  -1  12   3       15.13        2.97      4.36 o 
   0  12   3        4.78        6.91      4.66 o 
   1  12   3       15.14       26.03      7.30 o 
   2  12   3        9.68        7.86      6.13 o 
   3  12   3       32.40       39.76      8.20 o 
   4  12   3        3.41       11.90      6.46 o 
   5  12   3       21.16       18.30      7.09 o 
   6  12   3        1.02       36.13     25.87 o 
   7  12   3       20.21       19.58     11.97 o 
  -6  13   3        0.49        2.84      8.60 o 
  -5  13   3        6.61       10.36      7.50 o 
  -4  13   3       26.90       28.89      8.48 o 
  -3  13   3        5.30        7.72      5.56 o 
  -2  13   3       36.79       38.36      8.41 o 
  -1  13   3       26.80       26.96     10.30 o 
   0  13   3        6.72       -0.83      4.19 o 
   1  13   3       26.83       19.09      6.30 o 
   2  13   3       36.80       32.03      6.90 o 
   3  13   3        5.29        0.39      6.06 o 
   4  13   3       26.91       25.03     11.23 o 
   5  13   3        6.61       15.26      9.58 o 
   6  13   3        0.49        3.18      8.93 o 
  -5  14   3        6.13        5.75      9.83 o 
  -4  14   3       16.11       19.25      8.67 o 
  -3  14   3        4.90        8.09      5.66 o 
  -2  14   3       14.96       38.89     15.34 o 
  -1  14   3       10.97        4.33      6.64 o 
   0  14   3        6.58       18.45      6.45 o 
   1  14   3       10.97       12.19      5.13 o 
   2  14   3       14.97       13.39      7.28 o 
   3  14   3        4.89        1.93      6.88 o 
   4  14   3       16.13       37.99     13.93 o 
   5  14   3        6.14       38.62     18.82 o 
  -4  15   3        0.30        8.71      9.60 o 
  -3  15   3        1.73        1.99      7.34 o 
  -2  15   3        0.64        6.34      7.17 o 
  -1  15   3        0.82       -6.30      7.09 o 
   0  15   3        6.05        1.00      7.15 o 
   1  15   3        0.82        0.56      7.13 o 
   2  15   3        0.64        9.68      6.54 o 
   3  15   3        1.73        7.10      6.77 o 
   4  15   3        0.30        5.34      9.37 o 
  -3  16   3        7.01       16.88     10.88 o 
  -2  16   3        3.02        6.61      7.57 o 
  -1  16   3        5.33        9.65      9.13 o 
   0  16   3       15.19       15.14     10.87 o 
   1  16   3        5.34       -8.48     11.63 o 
   2  16   3        3.02       -0.43     11.80 o 
   3  16   3        7.01        3.90     11.19 o 
   0   0   4     7872.04     8653.23    602.39 o 
   1   0   4       84.18      105.70      3.15 o 
   2   0   4     1550.01     1574.68     44.26 o 
   3   0   4      227.25      234.80      7.99 o 
   4   0   4        0.04       -1.18      2.09 o 
   5   0   4        5.79        2.60      2.60 o 
   6   0   4        1.13       -4.73      5.84 o 
   7   0   4      665.16      654.79     29.28 o 
   8   0   4        0.83        1.53      3.86 o 
   9   0   4       62.92       47.60      8.02 o 
  10   0   4        0.76       11.27     16.80 o 
 -10   1   4        2.30        1.71      7.95 o 
  -9   1   4       25.56       20.49      6.07 o 
  -8   1   4        1.40        2.61      3.61 o 
  -7   1   4       65.00       77.58      6.74 o 
  -6   1   4       72.73       84.62      5.60 o 
  -5   1   4      597.23      645.44     20.94 o 
  -4   1   4      528.57      591.49     16.38 o 
  -3   1   4      196.92      205.27      6.16 o 
  -2   1   4      581.96      623.86     11.30 o 
  -1   1   4     3039.77     2945.83     43.05 o 
   0   1   4      146.32      193.75      5.09 o 
   1   1   4     3040.99     3031.07     74.92 o 
   2   1   4      582.41      600.44     21.30 o 
   3   1   4      197.35      203.03      8.40 o 
   4   1   4      528.56      563.14     18.53 o 
   5   1   4      596.87      660.40     23.75 o 
   6   1   4       72.68       79.05      6.08 o 
   7   1   4       64.94       79.84      8.30 o 
   8   1   4        1.39       -4.13      4.13 o 
   9   1   4       25.52       16.51      7.33 o 
  10   1   4        2.30       -8.22      8.22 o 
 -10   2   4        9.68        3.57      8.69 o 
  -9   2   4       12.06        7.13      8.94 o 
  -8   2   4       89.36       91.90      7.79 o 
  -7   2   4       51.34       53.90      4.64 o 
  -6   2   4       60.86       61.35      5.34 o 
  -5   2   4       78.25       79.70      4.62 o 
  -4   2   4     2102.88     2273.05     66.36 o 
  -3   2   4       55.30       51.32      3.44 o 
  -2   2   4      947.05      902.46     23.22 o 
  -1   2   4     1092.77     1051.11     29.59 o 
   0   2   4     1354.41     1380.43     28.20 o 
   1   2   4     1093.16     1048.06     22.06 o 
   2   2   4      947.32      836.31     14.83 o 
   3   2   4       55.23       53.60      5.22 o 
   4   2   4     2102.52     2154.63     82.64 o 
   5   2   4       78.19       88.38      6.35 o 
   6   2   4       60.74       68.04      6.86 o 
   7   2   4       51.38       46.83      7.29 o 
   8   2   4       89.36       90.03     10.44 o 
   9   2   4       12.07       11.09      6.61 o 
  10   2   4        9.69       11.26      8.99 o 
 -10   3   4        4.68        8.13      9.05 o 
  -9   3   4       13.64       12.33      7.96 o 
  -8   3   4       49.11       56.81      8.25 o 
  -7   3   4      158.27      167.88     10.02 o 
  -6   3   4        7.51        7.55      2.71 o 
  -5   3   4       91.09       92.62      4.94 o 
  -4   3   4     1110.02     1127.27     30.86 o 
  -3   3   4     1151.91     1127.03     24.37 o 
  -2   3   4      657.54      573.21     17.88 o 
  -1   3   4     6263.57     6285.33    196.87 o 
   0   3   4      228.50      169.17      6.27 o 
   1   3   4     6261.73     6060.90    134.86 o 
   2   3   4      657.17      561.81     23.16 o 
   3   3   4     1151.03     1176.55     31.42 o 
   4   3   4     1110.28     1123.50     68.60 o 
   5   3   4       91.01       82.22      6.55 o 
   6   3   4        7.52       13.82      3.99 o 
   7   3   4      158.33      168.94     13.40 o 
   8   3   4       49.13       57.21      8.76 o 
   9   3   4       13.65        5.33      6.36 o 
  10   3   4        4.67       16.65     11.40 o 
 -10   4   4        0.23        1.54      8.65 o 
  -9   4   4       12.93        9.12      8.72 o 
  -8   4   4       21.14       44.59      8.40 o 
  -7   4   4      148.00      154.34     10.98 o 
  -6   4   4      120.90      114.07      5.93 o 
  -5   4   4       37.43       38.35      2.97 o 
  -4   4   4      108.87      109.96      3.96 o 
  -3   4   4      150.02      134.66      7.35 o 
  -2   4   4       62.22       73.60      4.51 o 
  -1   4   4       99.87      115.59      5.93 o 
   0   4   4     1645.98     1552.06     59.61 o 
   1   4   4       99.98      118.50      5.00 o 
   2   4   4       62.08       67.20      4.29 o 
   3   4   4      150.29      134.22      5.80 o 
   4   4   4      109.33      111.17      6.14 o 
   5   4   4       37.34       43.86      5.34 o 
   6   4   4      120.84      130.99     11.41 o 
   7   4   4      147.97      175.89     14.79 o 
   8   4   4       21.17       27.93      6.89 o 
   9   4   4       12.93       31.34      8.68 o 
  10   4   4        0.23        1.00      8.20 o 
 -10   5   4        4.91        2.50     12.56 o 
  -9   5   4        9.45        1.83      6.15 o 
  -8   5   4        7.23        1.85      7.19 o 
  -7   5   4        9.45        1.13      7.26 o 
  -6   5   4       65.16       79.83      8.42 o 
  -5   5   4       83.22       67.44      4.46 o 
  -4   5   4      180.15      161.55      8.85 o 
  -3   5   4     1976.84     2153.08     57.90 o 
  -2   5   4      520.16      571.55     17.94 o 
  -1   5   4      416.75      409.90     11.70 o 
   0   5   4      336.34      336.62      9.56 o 
   1   5   4      416.82      423.31     11.35 o 
   2   5   4      520.72      508.01     13.39 o 
   3   5   4     1978.59     1975.60     69.50 o 
   4   5   4      180.04      166.67      9.23 o 
   5   5   4       83.42       88.74      7.37 o 
   6   5   4       65.08       69.03      8.03 o 
   7   5   4        9.42        2.11      5.82 o 
   8   5   4        7.24       16.70      6.47 o 
   9   5   4        9.47       -1.83      6.83 o 
  10   5   4        4.92       25.62     13.62 o 
 -10   6   4        2.42       17.34     12.39 o 
  -9   6   4       20.01       14.10      9.81 o 
  -8   6   4       88.69      100.25     12.70 o 
  -7   6   4       15.03       12.79      5.99 o 
  -6   6   4      262.33      293.83     18.88 o 
  -5   6   4      451.51      413.82     22.68 o 
  -4   6   4      781.86      786.96     25.84 o 
  -3   6   4      235.90      230.00      9.34 o 
  -2   6   4     1415.57     1417.08     42.69 o 
  -1   6   4      309.86      272.50      9.08 o 
   0   6   4     1251.86     1380.29     41.45 o 
   1   6   4      309.81      272.35     10.54 o 
   2   6   4     1414.80     1491.12     44.68 o 
   3   6   4      236.29      200.44      8.77 o 
   4   6   4      781.71      826.92     36.48 o 
   5   6   4      451.57      432.97     23.57 o 
   6   6   4      262.40      294.71     23.72 o 
   7   6   4       15.05       20.85      8.55 o 
   8   6   4       88.62       82.89     16.93 o 
   9   6   4       20.02       31.01     10.55 o 
  10   6   4        2.43       15.44     11.30 o 
  -9   7   4       26.84       35.71     14.31 o 
  -8   7   4        5.74       -4.16      5.78 o 
  -7   7   4       42.07       55.95     11.39 o 
  -6   7   4       50.36       52.23      7.93 o 
  -5   7   4       78.09       70.10      8.64 o 
  -4   7   4      235.59      239.60     14.00 o 
  -3   7   4      194.77      178.57     10.75 o 
  -2   7   4      292.50      284.56     14.09 o 
  -1   7   4      644.54      601.21     19.30 o 
   0   7   4       29.59       18.04      3.59 o 
   1   7   4      644.88      579.81     24.24 o 
   2   7   4      292.54      304.18     11.27 o 
   3   7   4      194.41      203.03      7.56 o 
   4   7   4      235.46      230.34     13.33 o 
   5   7   4       78.35       77.32      7.88 o 
   6   7   4       50.37       61.43      8.61 o 
   7   7   4       42.07       49.72      9.65 o 
   8   7   4        5.74        2.03      8.34 o 
   9   7   4       26.84       24.54     12.14 o 
  -9   8   4        0.34        2.09      8.90 o 
  -8   8   4        0.11        2.75      6.31 o 
  -7   8   4        8.38        2.02      6.38 o 
  -6   8   4        0.31       -5.02      5.02 o 
  -5   8   4       19.83       30.16      7.46 o 
  -4   8   4      180.04      151.49     10.67 o 
  -3   8   4       13.01        5.44      3.60 o 
  -2   8   4       69.25       73.43      6.94 o 
  -1   8   4       13.70       22.27      5.18 o 
   0   8   4      276.95      302.25     13.63 o 
   1   8   4       13.70       27.85      3.30 o 
   2   8   4       69.32       99.09     11.70 o 
   3   8   4       13.00        7.44      2.64 o 
   4   8   4      180.43      162.77     16.37 o 
   5   8   4       19.86       21.02      9.49 o 
   6   8   4        0.30       11.07      7.44 o 
   7   8   4        8.39       17.96      8.18 o 
   8   8   4        0.11        4.74      8.55 o 
   9   8   4        0.34        2.26      9.53 o 
  -9   9   4        1.73       -3.69      9.73 o 
  -8   9   4       13.83       18.13      9.44 o 
  -7   9   4        4.15        2.79      5.38 o 
  -6   9   4       25.32       22.37      7.81 o 
  -5   9   4       65.56       73.42      8.59 o 
  -4   9   4      209.62      218.04     15.89 o 
  -3   9   4      389.20      391.55     21.56 o 
  -2   9   4       22.08       22.94      5.67 o 
  -1   9   4      171.47      185.28     11.37 o 
   0   9   4      123.48      143.89      9.50 o 
   1   9   4      171.45      181.84      9.07 o 
   2   9   4       22.09       33.95      8.64 o 
   3   9   4      388.99      357.06     16.45 o 
   4   9   4      209.58      222.19     16.34 o 
   5   9   4       65.56       60.39      9.06 o 
   6   9   4       25.41       22.03      6.60 o 
   7   9   4        4.16       -4.54      6.02 o 
   8   9   4       13.85       17.01     11.06 o 
   9   9   4        1.73       10.22      9.50 o 
  -8  10   4        2.57        1.43      7.38 o 
  -7  10   4        4.33       11.29      6.46 o 
  -6  10   4        2.81        6.14      6.68 o 
  -5  10   4        3.98       11.26      7.57 o 
  -4  10   4       31.52       60.16      8.90 o 
  -3  10   4       17.50       21.71      5.71 o 
  -2  10   4       22.50       15.41      5.62 o 
  -1  10   4       35.66       32.96      4.90 o 
   0  10   4       32.91       32.77      4.59 o 
   1  10   4       35.64       49.12      5.38 o 
   2  10   4       22.53       34.37      7.27 o 
   3  10   4       17.52       21.11      5.83 o 
   4  10   4       31.57       36.64      8.43 o 
   5  10   4        3.97        6.44      6.33 o 
   6  10   4        2.82       11.70     16.30 o 
   7  10   4        4.33       -1.07      9.13 o 
   8  10   4        2.56       -2.51     11.21 o 
  -8  11   4        7.22        4.35      9.10 o 
  -7  11   4        0.33        4.36     10.47 o 
  -6  11   4        5.67        1.57      6.25 o 
  -5  11   4       22.99       26.10      7.00 o 
  -4  11   4       17.05       17.13      6.64 o 
  -3  11   4      123.42      133.62     12.46 o 
  -2  11   4       89.26       90.31     10.63 o 
  -1  11   4       36.71       33.90      5.32 o 
   0  11   4        0.41       -2.11      3.26 o 
   1  11   4       36.64       36.65      5.60 o 
   2  11   4       89.27       91.36      7.77 o 
   3  11   4      123.37      109.31     11.70 o 
   4  11   4       17.06        7.57      8.14 o 
   5  11   4       22.97       14.95      7.54 o 
   6  11   4        5.67        5.48      8.03 o 
   7  11   4        0.33       18.68     10.30 o 
   8  11   4        7.21       25.34     16.20 o 
  -7  12   4        3.39       19.69      9.23 o 
  -6  12   4        1.32       16.85     10.40 o 
  -5  12   4       13.99       12.78      6.97 o 
  -4  12   4        9.47       24.34      8.90 o 
  -3  12   4       35.05       51.61     11.23 o 
  -2  12   4        6.99       28.93     12.15 o 
  -1  12   4       28.76       33.86      5.09 o 
   0  12   4       19.26       25.25      6.25 o 
   1  12   4       28.73       25.87      5.93 o 
   2  12   4        6.99       19.93      8.33 o 
   3  12   4       35.08       38.09      7.19 o 
   4  12   4        9.49       17.35      7.25 o 
   5  12   4       13.99        6.38     12.71 o 
   6  12   4        1.32        3.90     10.75 o 
   7  12   4        3.39        1.14     11.93 o 
  -6  13   4        5.42        4.10     14.90 o 
  -5  13   4       28.22        4.83      7.14 o 
  -4  13   4       10.25        6.73      7.66 o 
  -3  13   4        7.09       -2.25      6.36 o 
  -2  13   4       34.09       49.69      9.34 o 
  -1  13   4        2.21       -4.80      5.31 o 
   0  13   4       23.15       29.52      6.14 o 
   1  13   4        2.18        8.29      4.41 o 
   2  13   4       34.05       47.68      8.34 o 
   3  13   4        7.12       12.33      5.72 o 
   4  13   4       10.24       14.82      6.54 o 
   5  13   4       28.23       55.83     32.20 o 
   6  13   4        5.42        5.32      9.14 o 
  -5  14   4        8.14       18.85     10.97 o 
  -4  14   4        4.55       -7.03      7.03 o 
  -3  14   4       21.51       17.03      8.65 o 
  -2  14   4       89.76       88.17     13.48 o 
  -1  14   4        7.08       11.78      6.26 o 
   0  14   4        2.61       23.81     11.35 o 
   1  14   4        7.07       -0.80      4.63 o 
   2  14   4       89.70       97.99     12.30 o 
   3  14   4       21.54       26.89      8.33 o 
   4  14   4        4.55        3.13      7.32 o 
   5  14   4        8.14        8.69      9.36 o 
  -4  15   4        2.93       -1.40      9.42 o 
  -3  15   4        9.19       -1.28      6.67 o 
  -2  15   4        2.20        2.98      7.71 o 
  -1  15   4        1.44       -5.38      6.88 o 
   0  15   4        2.13       -1.84      7.01 o 
   1  15   4        1.43       -3.25      7.38 o 
   2  15   4        2.21        5.10      6.72 o 
   3  15   4        9.22        1.21      6.82 o 
   4  15   4        2.93        8.25      8.24 o 
  -2  16   4       19.77       26.47     10.51 o 
  -1  16   4        7.11        3.80      9.55 o 
   0  16   4        0.01       18.81     13.40 o 
   1  16   4        7.11       16.36     10.71 o 
   2  16   4       19.76       13.88     15.45 o 
   1   0   5       80.13       72.63      3.00 o 
   2   0   5      429.28      427.62     12.90 o 
   3   0   5      539.37      540.07     22.17 o 
   4   0   5      344.29      384.63     12.83 o 
   5   0   5       18.80       24.53      3.49 o 
   6   0   5      134.23      141.43      8.64 o 
   7   0   5       40.49       44.62      5.96 o 
   8   0   5        4.04        1.76      3.89 o 
   9   0   5       43.99       19.19      7.13 o 
  10   0   5        0.22        5.59     10.07 o 
 -10   1   5       15.75       22.68     11.21 o 
  -9   1   5       11.98       19.06     11.95 o 
  -8   1   5       14.59       21.85      6.52 o 
  -7   1   5      497.97      476.55     21.34 o 
  -6   1   5       51.83       60.73      5.33 o 
  -5   1   5      418.77      434.67     18.28 o 
  -4   1   5      358.63      393.32     16.33 o 
  -3   1   5      741.95      832.99     18.57 o 
  -2   1   5      369.22      411.19     10.21 o 
  -1   1   5      354.22      313.05      4.34 o 
   0   1   5       97.75       93.72      5.87 o 
   1   1   5      354.35      332.73     12.59 o 
   2   1   5      369.03      403.83      7.87 o 
   3   1   5      741.90      842.75     25.74 o 
   4   1   5      358.56      354.20     13.32 o 
   5   1   5      419.34      453.07     16.88 o 
   6   1   5       51.91       61.90      5.99 o 
   7   1   5      498.17      481.59     23.56 o 
   8   1   5       14.61       15.00      5.00 o 
   9   1   5       11.98       13.58      7.61 o 
  10   1   5       15.71       68.28     29.61 o 
 -10   2   5        0.09        5.06      9.60 o 
  -9   2   5        4.57        8.42      8.31 o 
  -8   2   5       18.26       21.87      5.11 o 
  -7   2   5       11.70       12.28      3.93 o 
  -6   2   5      537.82      539.01     19.17 o 
  -5   2   5      187.85      183.10      9.06 o 
  -4   2   5      297.92      317.90     10.80 o 
  -3   2   5      156.94      158.98      4.47 o 
  -2   2   5      707.86      683.12     18.62 o 
  -1   2   5      678.30      630.62     16.19 o 
   0   2   5      401.76      374.27      8.33 o 
   1   2   5      678.67      682.06     18.10 o 
   2   2   5      707.46      710.06     20.27 o 
   3   2   5      157.19      166.91      4.67 o 
   4   2   5      297.95      319.62     13.16 o 
   5   2   5      187.67      212.35     14.74 o 
   6   2   5      537.93      570.01     28.40 o 
   7   2   5       11.71        6.00      7.18 o 
   8   2   5       18.28       21.81      6.30 o 
   9   2   5        4.58        5.23      5.32 o 
  10   2   5        0.09       13.30      9.19 o 
 -10   3   5       33.55       49.28     19.21 o 
  -9   3   5       17.83       27.78      8.47 o 
  -8   3   5       41.26       45.28      7.76 o 
  -7   3   5      120.26      105.56      8.57 o 
  -6   3   5      158.35      147.72      7.51 o 
  -5   3   5      133.93      131.90      6.35 o 
  -4   3   5      101.93       94.49      6.81 o 
  -3   3   5      111.11      129.19      5.73 o 
  -2   3   5      112.90      105.57      4.58 o 
  -1   3   5        1.71       -1.22      1.22 o 
   0   3   5       70.44       61.01      2.54 o 
   1   3   5        1.71        0.04      0.98 o 
   2   3   5      113.08       97.72      2.68 o 
   3   3   5      110.96      114.91      8.70 o 
   4   3   5      101.90      107.79      5.56 o 
   5   3   5      133.87      127.39      9.52 o 
   6   3   5      158.25      169.63      9.83 o 
   7   3   5      120.06      115.46      9.21 o 
   8   3   5       41.29       42.00      6.87 o 
   9   3   5       17.85        9.16      8.50 o 
  10   3   5       33.54       35.49     17.52 o 
 -10   4   5        2.94        5.35      8.47 o 
  -9   4   5       23.94       48.40     15.73 o 
  -8   4   5       89.17       94.52     12.47 o 
  -7   4   5       56.71       49.29      7.38 o 
  -6   4   5      441.49      402.70     22.81 o 
  -5   4   5      183.13      178.76     11.20 o 
  -4   4   5      516.46      511.61     21.66 o 
  -3   4   5     1104.13     1099.95     41.93 o 
  -2   4   5      308.17      353.65     11.93 o 
  -1   4   5      530.22      520.85     15.66 o 
   0   4   5      401.00      381.49     11.46 o 
   1   4   5      530.19      527.30     11.42 o 
   2   4   5      308.03      349.50      9.20 o 
   3   4   5     1104.03     1107.47     38.81 o 
   4   4   5      516.60      482.13     16.31 o 
   5   4   5      183.35      176.30     14.94 o 
   6   4   5      441.70      418.30     19.30 o 
   7   4   5       56.73       63.52      7.68 o 
   8   4   5       89.20       91.01     10.03 o 
   9   4   5       23.97        8.91      9.55 o 
  10   4   5        2.94        5.75      8.98 o 
 -10   5   5        5.03       11.05     12.00 o 
  -9   5   5        3.98       -1.65      7.59 o 
  -8   5   5        2.78        4.91      7.24 o 
  -7   5   5       55.80       65.40     11.88 o 
  -6   5   5      101.73       80.27      9.24 o 
  -5   5   5        5.63        5.83      4.59 o 
  -4   5   5      111.46      107.50      5.61 o 
  -3   5   5       50.24       55.36      3.63 o 
  -2   5   5      459.56      503.84     17.96 o 
  -1   5   5      322.10      301.46     10.20 o 
   0   5   5        8.62       18.99      2.39 o 
   1   5   5      322.28      310.02      8.86 o 
   2   5   5      459.64      504.72     11.30 o 
   3   5   5       50.27       55.77      4.35 o 
   4   5   5      111.58      114.57      6.89 o 
   5   5   5        5.66        8.37      3.51 o 
   6   5   5      101.90       89.10      8.80 o 
   7   5   5       55.77       58.33      8.17 o 
   8   5   5        2.77       12.24      8.03 o 
   9   5   5        3.99       18.94      8.53 o 
  10   5   5        5.02       20.65     13.31 o 
  -9   6   5       24.56       26.29     14.05 o 
  -8   6   5        6.16       23.41      9.30 o 
  -7   6   5       40.31       81.09     16.65 o 
  -6   6   5       54.50       72.47      9.77 o 
  -5   6   5      231.00      236.04     16.52 o 
  -4   6   5       68.65       62.90      4.33 o 
  -3   6   5      102.51      105.78      8.82 o 
  -2   6   5      210.20      200.18      9.41 o 
  -1   6   5     1047.71     1045.77     31.74 o 
   0   6   5      254.31      274.10      9.22 o 
   1   6   5     1048.12      989.16     51.31 o 
   2   6   5      210.35      223.29      7.06 o 
   3   6   5      102.64      118.91      6.67 o 
   4   6   5       68.58       77.36      7.46 o 
   5   6   5      230.73      223.16     13.56 o 
   6   6   5       54.54       47.21      7.15 o 
   7   6   5       40.33       50.27     11.45 o 
   8   6   5        6.18        6.12      8.62 o 
   9   6   5       24.56       19.31     11.73 o 
  -9   7   5        7.82       29.42     20.11 o 
  -8   7   5       61.38       68.87     12.65 o 
  -7   7   5       73.92       69.64     13.09 o 
  -6   7   5       28.20       25.77      6.31 o 
  -5   7   5      128.13      133.13     13.86 o 
  -4   7   5      293.69      268.38     12.00 o 
  -3   7   5       12.34       19.75      2.98 o 
  -2   7   5      102.86      104.94      6.66 o 
  -1   7   5      368.74      373.46     13.20 o 
   0   7   5       99.45       93.28      7.19 o 
   1   7   5      368.84      372.09     15.00 o 
   2   7   5      102.79      100.76      4.99 o 
   3   7   5       12.35       12.72      6.18 o 
   4   7   5      293.79      315.54     15.56 o 
   5   7   5      128.04      119.22     10.62 o 
   6   7   5       28.16       36.24      6.75 o 
   7   7   5       73.87       60.77     11.29 o 
   8   7   5       61.42       78.52     13.69 o 
   9   7   5        7.82        3.64      9.89 o 
  -9   8   5        3.36       16.32     11.46 o 
  -8   8   5        0.28        4.32      8.42 o 
  -7   8   5       25.63       21.15      7.76 o 
  -6   8   5        8.47        7.96      5.54 o 
  -5   8   5       19.07       10.23      5.40 o 
  -4   8   5      178.69      174.17     14.50 o 
  -3   8   5      109.23       98.64      5.63 o 
  -2   8   5      254.79      239.35     11.99 o 
  -1   8   5       14.88       18.24      5.39 o 
   0   8   5       22.63       22.80      5.17 o 
   1   8   5       14.89       13.78      3.24 o 
   2   8   5      254.51      241.17     10.78 o 
   3   8   5      109.37       93.58     13.65 o 
   4   8   5      178.51      196.89     11.89 o 
   5   8   5       19.12       35.32      9.58 o 
   6   8   5        8.48       28.42      8.09 o 
   7   8   5       25.65        3.85      7.87 o 
   8   8   5        0.28       -1.40      7.21 o 
   9   8   5        3.36        3.21      9.71 o 
  -8   9   5       42.78       29.61     13.63 o 
  -7   9   5        5.56        4.08      5.92 o 
  -6   9   5       75.91       78.20     11.30 o 
  -5   9   5      100.64       94.70     18.81 o 
  -4   9   5       40.71       55.26      8.40 o 
  -3   9   5      133.23      140.37     12.23 o 
  -2   9   5      200.65      215.29     11.98 o 
  -1   9   5      296.36      260.30     11.98 o 
   0   9   5      275.14      257.88     12.09 o 
   1   9   5      296.42      280.68     12.57 o 
   2   9   5      200.73      208.43     11.15 o 
   3   9   5      133.43      130.05      9.76 o 
   4   9   5       40.72       54.44      7.20 o 
   5   9   5      100.77      116.99     10.61 o 
   6   9   5       75.88       72.72     11.86 o 
   7   9   5        5.57       -5.56      6.53 o 
   8   9   5       42.81       61.26     20.09 o 
  -8  10   5        1.35        9.53     13.68 o 
  -7  10   5        2.75        7.94      7.22 o 
  -6  10   5       16.05       11.18      7.59 o 
  -5  10   5       13.22       25.84      7.09 o 
  -4  10   5       43.94       31.93      8.71 o 
  -3  10   5       51.57       60.27      9.28 o 
  -2  10   5      138.09      129.96      8.66 o 
  -1  10   5      249.10      268.61     13.67 o 
   0  10   5        5.79       10.82      3.82 o 
   1  10   5      249.28      249.94     12.94 o 
   2  10   5      138.15      146.83     11.06 o 
   3  10   5       51.64       59.03      7.36 o 
   4  10   5       43.86       49.59      7.00 o 
   5  10   5       13.23        7.83      7.51 o 
   6  10   5       16.08       18.89      8.11 o 
   7  10   5        2.74        6.51      8.36 o 
   8  10   5        1.36       -7.63      7.72 o 
  -7  11   5       12.98       15.60     12.31 o 
  -6  11   5        9.78        1.37      7.20 o 
  -5  11   5       34.82       30.98     11.54 o 
  -4  11   5       10.56        9.74      7.45 o 
  -3  11   5       34.45       38.05      7.99 o 
  -2  11   5       88.22       90.58     11.66 o 
  -1  11   5      360.81      317.10     15.70 o 
   0  11   5       15.55       32.06      5.19 o 
   1  11   5      360.51      319.69     16.10 o 
   2  11   5       88.11       87.36     13.01 o 
   3  11   5       34.44       38.87      6.97 o 
   4  11   5       10.57       14.88      5.88 o 
   5  11   5       34.83       38.11     10.42 o 
   6  11   5        9.76       12.85      7.90 o 
   7  11   5       12.99       32.30     11.63 o 
  -7  12   5        1.63       -8.86     14.09 o 
  -6  12   5        4.73        7.38      7.59 o 
  -5  12   5       23.11       19.22      7.86 o 
  -4  12   5       11.23       18.18      8.11 o 
  -3  12   5      134.78      162.42     16.00 o 
  -2  12   5       15.63       28.62     10.92 o 
  -1  12   5       47.59       57.83      6.72 o 
   0  12   5      151.98      151.58     13.31 o 
   1  12   5       47.54       53.46      6.51 o 
   2  12   5       15.65       24.05      8.02 o 
   3  12   5      134.83      136.78     13.57 o 
   4  12   5       11.22       22.74      8.10 o 
   5  12   5       23.13       18.30      8.70 o 
   6  12   5        4.73        3.90      7.98 o 
   7  12   5        1.64       17.86      9.00 o 
  -6  13   5        1.18       -1.73     10.34 o 
  -5  13   5        1.23       12.69      8.96 o 
  -4  13   5       28.06       32.37      9.86 o 
  -3  13   5        3.69       12.02      6.72 o 
  -2  13   5        3.16        5.48      7.31 o 
  -1  13   5       17.87       11.96      6.93 o 
   0  13   5      134.39      128.35     14.49 o 
   1  13   5       17.85       18.88      8.26 o 
   2  13   5        3.18       -1.27      5.01 o 
   3  13   5        3.70        5.13      5.80 o 
   4  13   5       28.07       22.85      9.52 o 
   5  13   5        1.23        5.33      8.30 o 
   6  13   5        1.18       -6.28      8.87 o 
  -5  14   5        8.85       24.86     11.24 o 
  -4  14   5        9.16       19.98     11.90 o 
  -3  14   5       14.59       12.27      7.55 o 
  -2  14   5       16.98       16.12      8.70 o 
  -1  14   5        1.57       -2.18      6.20 o 
   0  14   5        1.30       11.65      7.30 o 
   1  14   5        1.57        7.47      5.72 o 
   2  14   5       16.96       29.01      7.74 o 
   3  14   5       14.59        3.60      7.82 o 
   4  14   5        9.16        7.85      9.13 o 
   5  14   5        8.84       -1.25      9.01 o 
  -4  15   5        8.28       20.21     11.33 o 
  -3  15   5       25.61        9.71      9.99 o 
  -2  15   5        3.02        4.94      6.93 o 
  -1  15   5        2.59        8.07      8.34 o 
   0  15   5       30.40       36.44     13.40 o 
   1  15   5        2.59        6.82      7.45 o 
   2  15   5        3.02        0.04      8.74 o 
   3  15   5       25.60       27.28     10.14 o 
   4  15   5        8.28        0.96      9.95 o 
  -2  16   5        3.07       -8.40      8.40 o 
  -1  16   5        0.65       11.33     10.70 o 
   0  16   5        0.00       -4.55     10.81 o 
   1  16   5        0.65       -4.13     12.01 o 
   2  16   5        3.08        8.23     11.92 o 
   0   0   6      424.06      458.60     24.91 o 
   1   0   6       10.53        7.06      1.46 o 
   2   0   6      322.34      381.83     10.22 o 
   3   0   6      975.61      925.12     55.59 o 
   4   0   6       35.95       40.98      4.32 o 
   5   0   6       19.08       26.59      3.68 o 
   6   0   6      463.88      502.13     21.62 o 
   7   0   6      249.04      257.48     14.93 o 
   8   0   6      130.77      125.66      9.92 o 
   9   0   6       16.66       18.19      7.25 o 
  10   0   6        3.84       10.22     17.93 o 
 -10   1   6        2.53        5.23      9.45 o 
  -9   1   6       18.00       14.07      6.61 o 
  -8   1   6       15.22       10.18      5.45 o 
  -7   1   6       22.92       40.78      6.12 o 
  -6   1   6       35.54       48.06      4.88 o 
  -5   1   6      340.16      345.09     14.48 o 
  -4   1   6      249.49      234.18      9.24 o 
  -3   1   6      964.85      977.35     22.39 o 
  -2   1   6      632.74      602.94     11.00 o 
  -1   1   6     2412.79     2299.02     46.36 o 
   0   1   6      808.71      687.89     18.28 o 
   1   1   6     2413.14     2364.55     66.89 o 
   2   1   6      633.64      580.79     43.61 o 
   3   1   6      965.12     1011.80     31.82 o 
   4   1   6      249.59      255.83     14.35 o 
   5   1   6      340.43      345.56     15.09 o 
   6   1   6       35.58       39.52      4.81 o 
   7   1   6       23.05       32.87      6.47 o 
   8   1   6       15.24       23.69      6.08 o 
   9   1   6       18.01       11.66      8.17 o 
  10   1   6        2.54       10.31     12.22 o 
 -10   2   6       18.10       15.61     10.41 o 
  -9   2   6        9.53       16.72      8.88 o 
  -8   2   6        6.34        0.31      3.43 o 
  -7   2   6       46.95       54.73      6.18 o 
  -6   2   6      225.01      210.17     10.23 o 
  -5   2   6       31.52       38.32      4.73 o 
  -4   2   6      234.09      229.81      6.18 o 
  -3   2   6      492.20      457.66     19.43 o 
  -2   2   6      366.25      385.26      8.60 o 
  -1   2   6     1382.21     1354.36     23.70 o 
   0   2   6       77.01       87.29      3.64 o 
   1   2   6     1381.66     1357.55     40.56 o 
   2   2   6      366.17      405.39     13.47 o 
   3   2   6      491.24      462.87     20.93 o 
   4   2   6      233.77      239.26     10.40 o 
   5   2   6       31.51       39.28      5.18 o 
   6   2   6      224.82      233.48     14.45 o 
   7   2   6       46.94       55.79      7.53 o 
   8   2   6        6.33        8.31      6.52 o 
   9   2   6        9.52        3.63      7.11 o 
  10   2   6       18.08       33.22     15.94 o 
 -10   3   6       12.82       36.01     10.75 o 
  -9   3   6       14.33       24.89      8.89 o 
  -8   3   6       10.79       10.39      6.91 o 
  -7   3   6        6.42       -1.72      4.63 o 
  -6   3   6      452.74      444.15     23.05 o 
  -5   3   6      136.38      131.78     10.32 o 
  -4   3   6      191.33      187.02     12.99 o 
  -3   3   6        3.23        1.15      2.64 o 
  -2   3   6      751.72      741.90     23.20 o 
  -1   3   6      210.12      234.31      6.32 o 
   0   3   6      547.46      505.84     12.82 o 
   1   3   6      209.80      245.08      8.96 o 
   2   3   6      752.03      728.73     37.94 o 
   3   3   6        3.20        4.65      1.02 o 
   4   3   6      191.25      177.81      6.38 o 
   5   3   6      136.37      115.62     11.24 o 
   6   3   6      452.72      500.67     21.41 o 
   7   3   6        6.41       18.72      8.42 o 
   8   3   6       10.79       17.84      6.87 o 
   9   3   6       14.32        8.81      8.40 o 
  10   3   6       12.81      -10.11     15.37 o 
 -10   4   6       11.52       -5.00      8.87 o 
  -9   4   6        6.93        8.91      8.25 o 
  -8   4   6       21.49       21.47      8.22 o 
  -7   4   6        4.99        6.25     10.06 o 
  -6   4   6      102.61       82.27      8.72 o 
  -5   4   6      289.87      244.50     19.96 o 
  -4   4   6      135.99      132.86      8.54 o 
  -3   4   6       65.12       62.69      6.50 o 
  -2   4   6     1436.55     1585.02     50.92 o 
  -1   4   6      345.75      301.61     20.21 o 
   0   4   6      111.87      103.64      4.15 o 
   1   4   6      345.12      316.31      8.47 o 
   2   4   6     1435.96     1360.60     52.27 o 
   3   4   6       64.99       59.36      3.43 o 
   4   4   6      136.10      121.95      7.46 o 
   5   4   6      289.87      274.05     11.29 o 
   6   4   6      102.59       91.23      6.97 o 
   7   4   6        5.00       -1.80      5.50 o 
   8   4   6       21.49       29.36      8.75 o 
   9   4   6        6.93       18.58      8.11 o 
  10   4   6       11.51        4.20     20.14 o 
 -10   5   6        3.20       -1.50     11.10 o 
  -9   5   6       31.10       48.30     10.91 o 
  -8   5   6       31.46       34.90     15.96 o 
  -7   5   6        2.27        9.11      8.22 o 
  -6   5   6       44.07       58.16      7.59 o 
  -5   5   6      519.37      534.74     22.69 o 
  -4   5   6      162.06      189.70     11.06 o 
  -3   5   6      103.21       90.77      6.33 o 
  -2   5   6      186.61      194.82      9.57 o 
  -1   5   6      194.18      202.90      7.89 o 
   0   5   6       79.52       71.75      4.42 o 
   1   5   6      194.21      199.15      6.32 o 
   2   5   6      186.55      177.71      4.29 o 
   3   5   6      103.03       86.56      6.65 o 
   4   5   6      161.85      176.69      7.81 o 
   5   5   6      519.44      497.30     21.69 o 
   6   5   6       44.04       47.94      8.03 o 
   7   5   6        2.27       11.07      8.92 o 
   8   5   6       31.43       48.71     10.40 o 
   9   5   6       31.09       28.72     11.58 o 
  10   5   6        3.20      -10.20     20.68 o 
  -9   6   6       12.69       11.35      8.35 o 
  -8   6   6        3.27       12.30      7.68 o 
  -7   6   6       84.11       77.73     11.55 o 
  -6   6   6       79.21       89.97     10.85 o 
  -5   6   6      102.22      113.54      8.24 o 
  -4   6   6        4.93        2.96      2.83 o 
  -3   6   6      191.56      202.33     10.90 o 
  -2   6   6      448.23      424.38     14.97 o 
  -1   6   6       37.15       51.05      4.49 o 
   0   6   6      419.85      385.61     17.93 o 
   1   6   6       37.32       43.05      4.22 o 
   2   6   6      448.03      389.25     10.48 o 
   3   6   6      191.71      161.26      7.79 o 
   4   6   6        4.97        9.87      2.89 o 
   5   6   6      101.99       95.74      8.61 o 
   6   6   6       79.22       85.69     11.41 o 
   7   6   6       84.23       78.49     11.81 o 
   8   6   6        3.26       13.44      7.81 o 
   9   6   6       12.66        7.85      8.72 o 
  -9   7   6       17.58       24.84     18.09 o 
  -8   7   6        5.69       -1.60      6.96 o 
  -7   7   6        3.24        9.22      6.74 o 
  -6   7   6      254.85      249.95     19.49 o 
  -5   7   6       52.51       63.72      8.43 o 
  -4   7   6      272.47      249.99     12.93 o 
  -3   7   6       43.29       58.43      4.59 o 
  -2   7   6       85.61       96.20      6.05 o 
  -1   7   6      100.32      109.62      6.07 o 
   0   7   6      143.72      160.47      7.60 o 
   1   7   6      100.47      106.91      6.02 o 
   2   7   6       85.61       97.61      4.97 o 
   3   7   6       43.31       45.96      4.82 o 
   4   7   6      272.14      233.14     12.10 o 
   5   7   6       52.53       45.24      8.55 o 
   6   7   6      254.76      211.98     20.06 o 
   7   7   6        3.24        7.36      7.10 o 
   8   7   6        5.68       13.67      7.93 o 
   9   7   6       17.59       22.53     11.74 o 
  -9   8   6        1.99       -0.58     10.07 o 
  -8   8   6        2.74       -1.66      8.31 o 
  -7   8   6       23.91       35.99     10.34 o 
  -6   8   6       21.17       32.78      9.22 o 
  -5   8   6       24.16       31.05     10.31 o 
  -4   8   6      485.25      479.25     29.13 o 
  -3   8   6      166.00      160.81      9.60 o 
  -2   8   6      216.66      182.25      9.82 o 
  -1   8   6       20.68       26.33      3.97 o 
   0   8   6       15.73       19.57      3.46 o 
   1   8   6       20.70       33.24      5.11 o 
   2   8   6      216.58      207.32      8.91 o 
   3   8   6      166.12      172.77     10.66 o 
   4   8   6      485.19      455.04     23.43 o 
   5   8   6       24.09       26.82      7.47 o 
   6   8   6       21.14       12.04     10.03 o 
   7   8   6       23.84       26.32      9.50 o 
   8   8   6        2.75       -4.29      7.57 o 
   9   8   6        1.97        9.61      9.20 o 
  -8   9   6       25.16       24.59      9.90 o 
  -7   9   6        0.13        1.99      6.45 o 
  -6   9   6        9.92       19.59      8.50 o 
  -5   9   6       35.51       47.11      8.82 o 
  -4   9   6       89.22      100.24     10.26 o 
  -3   9   6       62.51       61.70      6.43 o 
  -2   9   6      207.19      202.98     11.91 o 
  -1   9   6      376.12      343.80     14.87 o 
   0   9   6      208.57      226.82     11.98 o 
   1   9   6      376.12      335.67     14.73 o 
   2   9   6      207.29      209.28     14.04 o 
   3   9   6       62.58       66.20      6.84 o 
   4   9   6       89.00       80.17     15.47 o 
   5   9   6       35.56       49.83     13.11 o 
   6   9   6        9.99       -0.20      7.19 o 
   7   9   6        0.13       -6.13      6.92 o 
   8   9   6       25.16       23.97     11.01 o 
  -8  10   6        1.61       16.68     11.23 o 
  -7  10   6        8.86       15.73      8.50 o 
  -6  10   6        9.53       10.28      8.00 o 
  -5  10   6       25.67        7.44      7.52 o 
  -4  10   6      121.14      128.24     13.48 o 
  -3  10   6      136.68      174.51     26.95 o 
  -2  10   6       37.53       36.51      6.47 o 
  -1  10   6       86.93       98.48     14.97 o 
   0  10   6       21.94       24.30      9.18 o 
   1  10   6       86.98       77.83      6.72 o 
   2  10   6       37.48       43.26      7.38 o 
   3  10   6      136.81      135.50     11.13 o 
   4  10   6      121.10      119.39     10.33 o 
   5  10   6       25.60       12.27      6.99 o 
   6  10   6        9.54       13.30      7.83 o 
   7  10   6        8.84        7.50      8.77 o 
   8  10   6        1.62        2.99      9.96 o 
  -7  11   6        6.06       -5.88      8.84 o 
  -6  11   6       10.13        9.53      7.49 o 
  -5  11   6       48.95       42.59      9.59 o 
  -4  11   6      119.86      120.15     13.67 o 
  -3  11   6       63.06       68.80     11.03 o 
  -2  11   6       83.40       99.58      9.14 o 
  -1  11   6        2.73        6.30      4.28 o 
   0  11   6        0.53        5.77      4.66 o 
   1  11   6        2.70        8.95      4.15 o 
   2  11   6       83.42      101.24     10.10 o 
   3  11   6       63.12       69.02      9.06 o 
   4  11   6      119.69       98.30     14.00 o 
   5  11   6       48.91       18.65      9.24 o 
   6  11   6       10.16        6.74      7.96 o 
   7  11   6        6.07       17.93     10.58 o 
  -7  12   6        3.30        6.95     10.82 o 
  -6  12   6        3.40       -8.05      8.05 o 
  -5  12   6       16.11        1.92      7.12 o 
  -4  12   6       18.37       34.53      8.61 o 
  -3  12   6       93.90       98.01     21.21 o 
  -2  12   6       30.20       48.80      9.03 o 
  -1  12   6        2.73        8.13      4.49 o 
   0  12   6       64.46       69.06      9.32 o 
   1  12   6        2.73       -0.66      3.75 o 
   2  12   6       30.14       33.92      7.19 o 
   3  12   6       93.99       67.74     10.07 o 
   4  12   6       18.38        9.79      8.76 o 
   5  12   6       16.06       11.72      7.42 o 
   6  12   6        3.39       10.39      7.78 o 
   7  12   6        3.29        5.23      9.20 o 
  -6  13   6        2.99        4.25     12.15 o 
  -5  13   6       21.26       12.04     10.44 o 
  -4  13   6       22.01       18.21      9.30 o 
  -3  13   6        3.97        3.53      8.03 o 
  -2  13   6        1.38        8.00      6.03 o 
  -1  13   6       23.68       35.18      9.00 o 
   0  13   6       80.91       93.12      9.08 o 
   1  13   6       23.69       18.97      6.91 o 
   2  13   6        1.39       -0.51      5.60 o 
   3  13   6        3.98        7.91      7.01 o 
   4  13   6       22.04       23.57      9.17 o 
   5  13   6       21.27       10.05      8.74 o 
   6  13   6        3.00       -0.61      8.05 o 
  -5  14   6        6.31        7.19     10.78 o 
  -4  14   6       11.25       18.90     10.68 o 
  -3  14   6       33.86       13.87      9.64 o 
  -2  14   6        2.62       -0.24      6.47 o 
  -1  14   6       34.35       37.13     10.15 o 
   0  14   6        7.71        0.89      4.86 o 
   1  14   6       34.40       30.68      8.09 o 
   2  14   6        2.61        1.84      6.36 o 
   3  14   6       33.82       43.65     18.32 o 
   4  14   6       11.25       14.59      9.62 o 
   5  14   6        6.30        3.46      8.54 o 
  -4  15   6        3.70       38.17     15.29 o 
  -3  15   6       18.40       38.30     11.54 o 
  -2  15   6        8.38       -0.82      7.52 o 
  -1  15   6       11.86       13.59      8.36 o 
   0  15   6       14.53       14.09     10.14 o 
   1  15   6       11.88        8.77     13.14 o 
   2  15   6        8.39       13.41      8.10 o 
   3  15   6       18.43       31.81     11.47 o 
   4  15   6        3.71        3.04     10.34 o 
  -1  16   6       13.03       16.71     11.64 o 
   0  16   6       16.29       -0.92     10.33 o 
   1  16   6       13.02      -11.66     12.41 o 
   1   0   7        1.85        5.64      2.87 o 
   2   0   7     1398.47     1458.47     37.81 o 
   3   0   7     1025.92     1213.62     33.61 o 
   4   0   7       67.06       65.67      4.89 o 
   5   0   7       95.70      111.59      6.15 o 
   6   0   7       90.90       92.17      6.98 o 
   7   0   7      334.04      350.40     17.86 o 
   8   0   7       65.46       69.33      8.87 o 
   9   0   7       26.71       30.20     18.73 o 
  10   0   7        0.08        3.73     11.50 o 
 -10   1   7        4.98        7.23      9.48 o 
  -9   1   7        3.09        6.80      6.12 o 
  -8   1   7        0.83        2.07      5.10 o 
  -7   1   7       32.65       30.39      4.23 o 
  -6   1   7      117.74      111.56      9.51 o 
  -5   1   7       35.45       44.02      4.43 o 
  -4   1   7       86.44       85.37      3.81 o 
  -3   1   7       34.11       36.64      3.13 o 
  -2   1   7      714.03      770.66     21.08 o 
  -1   1   7      352.35      353.89      8.36 o 
   0   1   7      305.72      342.42     10.76 o 
   1   1   7      351.59      358.97     10.88 o 
   2   1   7      713.96      804.59     28.92 o 
   3   1   7       34.01       33.75      3.33 o 
   4   1   7       86.49       88.49      5.96 o 
   5   1   7       35.49       38.95      4.68 o 
   6   1   7      117.80      112.85      8.47 o 
   7   1   7       32.62       18.26      5.51 o 
   8   1   7        0.83        5.54      4.59 o 
   9   1   7        3.08        6.98      8.29 o 
  10   1   7        4.99        2.89     12.30 o 
 -10   2   7        1.28        7.21      8.70 o 
  -9   2   7        6.42        7.00     11.71 o 
  -8   2   7       27.49       14.67      6.87 o 
  -7   2   7      259.47      235.34     16.95 o 
  -6   2   7       93.16       81.53      7.83 o 
  -5   2   7       61.35       60.96      4.55 o 
  -4   2   7       82.22       77.41      5.22 o 
  -3   2   7      301.75      292.49     10.55 o 
  -2   2   7     1980.58     2061.82     54.96 o 
  -1   2   7        7.00        8.01      2.38 o 
   0   2   7     1743.73     1981.00     71.00 o 
   1   2   7        7.02        9.58      2.13 o 
   2   2   7     1981.17     2135.42     72.57 o 
   3   2   7      302.15      308.97     11.20 o 
   4   2   7       82.21       90.98      9.05 o 
   5   2   7       61.36       70.87      6.13 o 
   6   2   7       93.25      112.06     10.47 o 
   7   2   7      259.43      234.39     15.36 o 
   8   2   7       27.49       21.38      7.00 o 
   9   2   7        6.40       -0.50      6.90 o 
  10   2   7        1.27       -9.10     13.11 o 
 -10   3   7       20.12        0.49      9.25 o 
  -9   3   7        8.48       -0.21     12.52 o 
  -8   3   7       17.87        6.76      8.08 o 
  -7   3   7       57.36       55.48      7.34 o 
  -6   3   7      290.70      274.61     16.24 o 
  -5   3   7      595.57      607.15     26.76 o 
  -4   3   7      124.61      133.34      8.51 o 
  -3   3   7      410.44      440.66     16.80 o 
  -2   3   7      926.37     1029.05     36.23 o 
  -1   3   7     1064.03     1117.14     29.72 o 
   0   3   7      900.57      913.29     23.95 o 
   1   3   7     1064.17     1078.45     23.79 o 
   2   3   7      926.25     1005.16     55.70 o 
   3   3   7      410.57      448.64     17.25 o 
   4   3   7      124.76      146.85      8.64 o 
   5   3   7      595.27      565.00     25.68 o 
   6   3   7      290.59      262.44     12.60 o 
   7   3   7       57.37       52.40      9.32 o 
   8   3   7       17.83       12.51      6.66 o 
   9   3   7        8.47        8.01      6.27 o 
  10   3   7       20.11       16.81     24.43 o 
 -10   4   7       12.38       13.71     10.84 o 
  -9   4   7        2.80       14.64     11.64 o 
  -8   4   7       86.18       96.08     14.56 o 
  -7   4   7       63.98       64.34      7.95 o 
  -6   4   7       19.50       30.20      5.50 o 
  -5   4   7      156.95      143.36     10.01 o 
  -4   4   7       11.72       11.16      4.08 o 
  -3   4   7       96.91       97.93      6.20 o 
  -2   4   7      515.51      588.88     21.94 o 
  -1   4   7       66.04       65.36      4.34 o 
   0   4   7      963.88     1002.40     28.42 o 
   1   4   7       66.03       67.80      6.13 o 
   2   4   7      516.27      577.24     22.20 o 
   3   4   7       97.11       91.29      6.85 o 
   4   4   7       11.73       26.40      4.52 o 
   5   4   7      156.99      157.21     11.30 o 
   6   4   7       19.51       24.76      6.44 o 
   7   4   7       63.98       80.37      9.22 o 
   8   4   7       86.11       77.12     15.80 o 
   9   4   7        2.78       -0.82      7.55 o 
  10   4   7       12.38       20.88     16.09 o 
  -9   5   7       32.09       24.18     11.38 o 
  -8   5   7        8.11       23.02     13.57 o 
  -7   5   7       37.33       38.09      8.69 o 
  -6   5   7      182.62      193.73     14.66 o 
  -5   5   7      233.71      226.75     14.62 o 
  -4   5   7       70.97       76.74      7.42 o 
  -3   5   7       82.74       76.24      5.54 o 
  -2   5   7      158.04      140.62      9.75 o 
  -1   5   7      707.88      775.51     28.16 o 
   0   5   7       55.65       51.10      3.52 o 
   1   5   7      706.90      812.10     21.22 o 
   2   5   7      157.99      149.19      8.54 o 
   3   5   7       82.60       69.00      6.45 o 
   4   5   7       70.98       79.30      7.37 o 
   5   5   7      233.91      219.50     15.21 o 
   6   5   7      182.49      176.25     13.98 o 
   7   5   7       37.35       37.64      8.94 o 
   8   5   7        8.11        3.35      7.33 o 
   9   5   7       32.09       52.52     11.90 o 
  -9   6   7       12.56       14.89     11.19 o 
  -8   6   7        9.09       33.68     11.30 o 
  -7   6   7       19.24       18.50      8.16 o 
  -6   6   7        5.31        1.94      6.37 o 
  -5   6   7       24.18       34.71      4.75 o 
  -4   6   7      365.83      366.74     18.70 o 
  -3   6   7       24.60       38.31      6.39 o 
  -2   6   7       31.81       40.74      4.05 o 
  -1   6   7      195.35      194.95      8.29 o 
   0   6   7      194.34      184.81      7.83 o 
   1   6   7      195.45      189.78      7.44 o 
   2   6   7       31.81       32.83      5.26 o 
   3   6   7       24.66       16.61      5.68 o 
   4   6   7      365.49      353.94     22.10 o 
   5   6   7       24.22       24.72      7.33 o 
   6   6   7        5.32       22.82      6.53 o 
   7   6   7       19.18       23.77      8.56 o 
   8   6   7        9.07       11.72      8.88 o 
   9   6   7       12.56       24.94     10.78 o 
  -9   7   7       10.23        2.94      8.04 o 
  -8   7   7        8.73       24.54     13.62 o 
  -7   7   7       84.16       96.25     13.71 o 
  -6   7   7      144.73      146.77     15.53 o 
  -5   7   7       11.67       12.05      6.81 o 
  -4   7   7      447.01      456.58     19.55 o 
  -3   7   7       25.07       44.39      5.30 o 
  -2   7   7      333.71      346.46     14.12 o 
  -1   7   7       20.77       28.68      5.02 o 
   0   7   7      548.20      579.25     21.20 o 
   1   7   7       20.75       35.73      6.49 o 
   2   7   7      333.46      330.18     14.50 o 
   3   7   7       25.00       31.48      7.10 o 
   4   7   7      447.47      437.64     28.41 o 
   5   7   7       11.68       33.57     10.46 o 
   6   7   7      144.82      153.13     16.07 o 
   7   7   7       84.15      102.96     14.95 o 
   8   7   7        8.73       13.80      9.30 o 
   9   7   7       10.24        1.10      9.01 o 
  -9   8   7        2.32       -5.95      9.77 o 
  -8   8   7       59.19       60.17     13.08 o 
  -7   8   7        6.29        9.28      7.71 o 
  -6   8   7        7.82       14.16      6.95 o 
  -5   8   7       50.66       60.76      9.49 o 
  -4   8   7       58.35       56.19      7.82 o 
  -3   8   7       10.74        2.85      3.16 o 
  -2   8   7      101.94       91.32      7.07 o 
  -1   8   7       24.86       18.95      3.61 o 
   0   8   7        1.09        7.75      3.80 o 
   1   8   7       24.85       14.17      5.46 o 
   2   8   7      101.77       94.53      7.47 o 
   3   8   7       10.63       15.51      8.30 o 
   4   8   7       58.24       62.33      9.23 o 
   5   8   7       50.43       55.62      9.53 o 
   6   8   7        7.82        3.11      6.91 o 
   7   8   7        6.27       15.15      8.07 o 
   8   8   7       59.19       70.75     17.29 o 
   9   8   7        2.32        3.03      9.59 o 
  -8   9   7        0.51        2.19      8.17 o 
  -7   9   7        5.14        9.84      7.83 o 
  -6   9   7       32.14       24.24      9.42 o 
  -5   9   7        0.91       16.59      6.80 o 
  -4   9   7      267.12      240.31     19.35 o 
  -3   9   7      200.83      195.58     12.59 o 
  -2   9   7      349.37      321.75     16.16 o 
  -1   9   7       12.37       14.79      5.66 o 
   0   9   7       43.54       45.94      7.60 o 
   1   9   7       12.45       10.61      3.27 o 
   2   9   7      349.45      360.81     22.49 o 
   3   9   7      200.56      195.82     14.79 o 
   4   9   7      267.18      230.60     20.10 o 
   5   9   7        0.91        6.97      7.11 o 
   6   9   7       32.17       58.45     10.84 o 
   7   9   7        5.13       12.33      8.18 o 
   8   9   7        0.51       11.70      8.60 o 
  -8  10   7       26.10       11.05     12.68 o 
  -7  10   7       13.18        5.30      7.62 o 
  -6  10   7        1.47        4.76      7.05 o 
  -5  10   7       81.89      110.90     13.62 o 
  -4  10   7        1.20       -5.20      5.39 o 
  -3  10   7       94.83       99.08     11.33 o 
  -2  10   7       67.85       72.26      6.27 o 
  -1  10   7       80.50      104.97     12.77 o 
   0  10   7      148.94      162.69     10.31 o 
   1  10   7       80.56       82.21      7.10 o 
   2  10   7       67.85       53.87      8.94 o 
   3  10   7       94.85      100.32      9.34 o 
   4  10   7        1.20        8.66     11.12 o 
   5  10   7       81.95       90.06     14.00 o 
   6  10   7        1.47        3.94      7.19 o 
   7  10   7       13.19        9.05      8.15 o 
   8  10   7       26.10       33.41     12.24 o 
  -7  11   7        8.47       23.28     10.81 o 
  -6  11   7        2.57        7.13      7.95 o 
  -5  11   7        0.30       -5.20      5.89 o 
  -4  11   7        0.63        2.58      6.00 o 
  -3  11   7       66.89       92.69     11.91 o 
  -2  11   7        5.63       10.14      4.87 o 
  -1  11   7       31.90       32.72      6.95 o 
   0  11   7      160.44      132.18      9.97 o 
   1  11   7       31.87       32.45      6.47 o 
   2  11   7        5.63       17.57      5.83 o 
   3  11   7       66.88       76.57     12.03 o 
   4  11   7        0.63       -5.09      5.88 o 
   5  11   7        0.30        5.00      6.20 o 
   6  11   7        2.55        7.95      8.40 o 
   7  11   7        8.46        0.03      9.17 o 
  -6  12   7        0.68       -7.48      7.48 o 
  -5  12   7       25.69       29.81     10.78 o 
  -4  12   7       62.57       63.51     11.33 o 
  -3  12   7       34.09       41.72      9.42 o 
  -2  12   7       19.83       11.32      6.81 o 
  -1  12   7       71.76       67.58      7.33 o 
   0  12   7       19.06       27.53      6.65 o 
   1  12   7       71.90       75.51      8.80 o 
   2  12   7       19.85        7.74      5.48 o 
   3  12   7       34.05       34.36      9.44 o 
   4  12   7       62.61       47.52     15.50 o 
   5  12   7       25.68       17.33      9.23 o 
   6  12   7        0.68        4.43     10.65 o 
  -6  13   7        3.72       17.16     10.64 o 
  -5  13   7       14.81       -0.79      7.76 o 
  -4  13   7        8.45       23.49     11.04 o 
  -3  13   7       10.70       16.07      9.73 o 
  -2  13   7       10.28        1.65      7.90 o 
  -1  13   7       11.73       10.84      7.10 o 
   0  13   7       14.87        7.45      4.66 o 
   1  13   7       11.77       15.19      6.39 o 
   2  13   7       10.28       22.08     13.48 o 
   3  13   7       10.73       25.95     10.78 o 
   4  13   7        8.45       14.71      9.04 o 
   5  13   7       14.81       13.56      8.38 o 
   6  13   7        3.72       -3.37      9.01 o 
  -5  14   7        2.23       27.12     18.17 o 
  -4  14   7       12.46       23.61      9.27 o 
  -3  14   7        6.29       21.31     10.04 o 
  -2  14   7       11.25       24.00     12.79 o 
  -1  14   7        1.52        0.99      6.27 o 
   0  14   7       55.76       37.70      9.76 o 
   1  14   7        1.52       -2.56      6.53 o 
   2  14   7       11.25       20.63      9.38 o 
   3  14   7        6.29        4.77      9.07 o 
   4  14   7       12.48        0.17      8.98 o 
   5  14   7        2.23       20.68     10.95 o 
  -3  15   7       11.89        3.70      8.24 o 
  -2  15   7        3.51        2.78      7.94 o 
  -1  15   7        4.06        7.76     10.21 o 
   0  15   7        5.02       -5.72     15.13 o 
   1  15   7        4.06       26.23     13.59 o 
   2  15   7        3.51        8.91      8.16 o 
   3  15   7       11.91        1.50      8.17 o 
   0   0   8      991.63     1130.15     93.25 o 
   1   0   8      647.48      707.65     22.48 o 
   2   0   8     1010.85     1074.51     33.46 o 
   3   0   8       52.83       48.69      3.68 o 
   4   0   8      165.73      182.42      7.39 o 
   5   0   8       11.34       17.35      4.66 o 
   6   0   8     1268.81     1213.68     48.99 o 
   7   0   8      146.52      143.40      9.96 o 
   8   0   8       51.36       50.70     16.00 o 
   9   0   8        0.02       -3.14      6.74 o 
  10   0   8        0.92       21.77     18.44 o 
 -10   1   8        2.35        3.32      8.67 o 
  -9   1   8        3.47        2.09      6.24 o 
  -8   1   8       39.57       59.37     11.81 o 
  -7   1   8       18.70       34.85      6.40 o 
  -6   1   8      153.47      150.26     19.23 o 
  -5   1   8       14.43        8.77      2.74 o 
  -4   1   8        4.23        3.85      2.60 o 
  -3   1   8      144.30      128.22      6.00 o 
  -2   1   8      138.33      115.55      6.86 o 
  -1   1   8      270.80      305.36      8.11 o 
   0   1   8     1863.27     1959.67     64.50 o 
   1   1   8      270.39      298.82      9.09 o 
   2   1   8      137.82      105.99      6.28 o 
   3   1   8      144.60      134.13      7.73 o 
   4   1   8        4.23        5.62      3.66 o 
   5   1   8       14.34       29.02      6.54 o 
   6   1   8      153.50      142.13     10.13 o 
   7   1   8       18.62       26.57      6.18 o 
   8   1   8       39.51       34.08      9.77 o 
   9   1   8        3.46       -2.04      7.63 o 
  10   1   8        2.35       34.20     20.85 o 
 -10   2   8        2.30       -2.85      9.19 o 
  -9   2   8        7.64        9.45     11.33 o 
  -8   2   8        1.16       18.01     11.34 o 
  -7   2   8       83.12       91.29     10.44 o 
  -6   2   8      334.84      303.25     19.34 o 
  -5   2   8      201.30      198.92     12.80 o 
  -4   2   8       74.26       91.78      8.94 o 
  -3   2   8      207.30      224.86     10.50 o 
  -2   2   8      239.75      247.84      7.81 o 
  -1   2   8       50.13       56.35      4.30 o 
   0   2   8        1.01        4.06      2.18 o 
   1   2   8       50.43       56.21      4.02 o 
   2   2   8      239.60      256.51     10.40 o 
   3   2   8      207.32      223.29     10.00 o 
   4   2   8       74.35       87.95      6.74 o 
   5   2   8      201.45      193.05     12.05 o 
   6   2   8      335.05      320.27     18.25 o 
   7   2   8       83.24       96.13      9.16 o 
   8   2   8        1.15       -2.04      5.35 o 
   9   2   8        7.65        8.24     11.00 o 
  10   2   8        2.31       -0.74     12.50 o 
 -10   3   8        1.03        1.10     11.64 o 
  -9   3   8        8.53        8.06      9.53 o 
  -8   3   8       13.27       11.96      5.65 o 
  -7   3   8       66.35       55.66      8.86 o 
  -6   3   8      252.57      260.88     15.50 o 
  -5   3   8      255.75      242.57     13.53 o 
  -4   3   8       76.82       77.99      8.91 o 
  -3   3   8       21.54       29.31      4.01 o 
  -2   3   8       34.37       31.75      2.19 o 
  -1   3   8     1083.88     1123.87     25.15 o 
   0   3   8       29.52       40.17      3.03 o 
   1   3   8     1085.15     1104.22     38.69 o 
   2   3   8       34.58       25.59      3.70 o 
   3   3   8       21.59       32.32      4.02 o 
   4   3   8       76.96       88.18      6.91 o 
   5   3   8      255.60      240.18     14.18 o 
   6   3   8      252.76      217.30     17.40 o 
   7   3   8       66.33       85.16     14.03 o 
   8   3   8       13.29       -0.85      5.59 o 
   9   3   8        8.52       10.55     10.50 o 
  10   3   8        1.02       26.17     14.79 o 
  -9   4   8        9.05        5.93      8.19 o 
  -8   4   8        7.05        9.62      8.26 o 
  -7   4   8       74.26       79.71     10.40 o 
  -6   4   8        7.68       10.82      4.52 o 
  -5   4   8      300.28      297.19     15.65 o 
  -4   4   8      121.98      137.96      9.13 o 
  -3   4   8      288.18      272.90     13.05 o 
  -2   4   8       30.29       22.50      6.31 o 
  -1   4   8       69.31       83.26      8.79 o 
   0   4   8     1057.23     1001.82     30.03 o 
   1   4   8       69.29       68.16      4.85 o 
   2   4   8       30.30       25.10      3.48 o 
   3   4   8      288.40      282.60     14.34 o 
   4   4   8      121.96      130.88      9.44 o 
   5   4   8      300.59      279.62     16.75 o 
   6   4   8        7.65       10.67      6.37 o 
   7   4   8       74.17       87.60     10.18 o 
   8   4   8        7.04        2.91      6.63 o 
   9   4   8        9.05        9.46      7.66 o 
  -9   5   8        3.10        3.10      7.70 o 
  -8   5   8       14.78       24.19      9.16 o 
  -7   5   8       32.99       50.78     10.23 o 
  -6   5   8       74.90       69.22      8.25 o 
  -5   5   8      734.00      726.93     34.69 o 
  -4   5   8      176.89      185.72     10.69 o 
  -3   5   8       95.83      104.93      7.85 o 
  -2   5   8      262.65      279.94     13.26 o 
  -1   5   8      756.38      763.88     28.94 o 
   0   5   8      582.17      606.23     19.55 o 
   1   5   8      756.79      756.15     21.48 o 
   2   5   8      262.28      285.76     13.87 o 
   3   5   8       95.73      122.84     10.22 o 
   4   5   8      176.83      169.74     11.69 o 
   5   5   8      733.60      714.87     38.25 o 
   6   5   8       74.98       89.58      9.89 o 
   7   5   8       33.04       32.90      7.85 o 
   8   5   8       14.80       31.73      9.80 o 
   9   5   8        3.10        2.33      7.91 o 
  -9   6   8       10.52       11.29     10.33 o 
  -8   6   8        7.29        6.91      7.36 o 
  -7   6   8       10.00       24.50      7.96 o 
  -6   6   8        0.39       -5.63      5.63 o 
  -5   6   8      260.63      238.80     15.74 o 
  -4   6   8      246.21      270.60     14.61 o 
  -3   6   8      332.84      339.65     17.03 o 
  -2   6   8      261.33      280.24     12.74 o 
  -1   6   8      210.38      214.71     11.89 o 
   0   6   8      532.25      522.05     18.78 o 
   1   6   8      210.31      204.22      7.90 o 
   2   6   8      261.07      278.65     17.39 o 
   3   6   8      333.02      343.56     20.53 o 
   4   6   8      246.35      239.60     17.98 o 
   5   6   8      260.90      242.37     19.31 o 
   6   6   8        0.39        0.67      5.64 o 
   7   6   8        9.98       19.77      9.02 o 
   8   6   8        7.30        4.94      7.45 o 
   9   6   8       10.49       21.46     10.06 o 
  -9   7   8        4.58       20.70     10.56 o 
  -8   7   8       36.87       42.31     11.04 o 
  -7   7   8        9.89        3.35      8.02 o 
  -6   7   8       54.09       56.67     12.07 o 
  -5   7   8      111.48       90.95      9.15 o 
  -4   7   8      322.24      315.81     18.67 o 
  -3   7   8      158.82      161.19     10.21 o 
  -2   7   8       89.50       70.55      6.17 o 
  -1   7   8        9.11       12.46      3.73 o 
   0   7   8      479.44      513.05     19.94 o 
   1   7   8        9.04       27.04      5.74 o 
   2   7   8       89.79       75.22      7.19 o 
   3   7   8      159.15      160.17     20.62 o 
   4   7   8      322.45      308.52     21.88 o 
   5   7   8      111.57       93.71     10.49 o 
   6   7   8       54.04       57.95     10.49 o 
   7   7   8        9.86        4.75      7.42 o 
   8   7   8       36.87       36.35     12.52 o 
   9   7   8        4.58       16.19     10.94 o 
  -8   8   8       26.93       28.53     10.34 o 
  -7   8   8       34.64        8.95      9.76 o 
  -6   8   8       20.00       15.97      7.82 o 
  -5   8   8       27.26       34.03     10.27 o 
  -4   8   8      377.17      367.34     21.06 o 
  -3   8   8       18.26       25.85      4.40 o 
  -2   8   8       41.54       34.34      4.28 o 
  -1   8   8       70.13       78.80      6.16 o 
   0   8   8        2.91       -0.08      2.59 o 
   1   8   8       70.13       75.69      6.90 o 
   2   8   8       41.57       36.28      7.99 o 
   3   8   8       18.23       18.39      6.66 o 
   4   8   8      377.36      388.18     26.59 o 
   5   8   8       27.27       60.52      9.26 o 
   6   8   8       20.00       16.47      7.80 o 
   7   8   8       34.70       37.43      9.42 o 
   8   8   8       26.94       14.67     10.77 o 
  -8   9   8        4.64       25.04      9.74 o 
  -7   9   8       17.61       19.90      8.41 o 
  -6   9   8       48.90       39.37      9.99 o 
  -5   9   8        8.55       24.23     13.91 o 
  -4   9   8       76.80      101.21     14.20 o 
  -3   9   8      176.79      178.54     13.16 o 
  -2   9   8      123.66      124.60      8.53 o 
  -1   9   8      116.05      105.09      7.96 o 
   0   9   8       28.55       52.51     14.65 o 
   1   9   8      116.04      103.69     10.96 o 
   2   9   8      123.76      114.49     10.37 o 
   3   9   8      176.77      204.67     16.83 o 
   4   9   8       76.78       85.06     11.80 o 
   5   9   8        8.59        9.92      7.37 o 
   6   9   8       48.89       35.07      9.75 o 
   7   9   8       17.60        4.50      8.62 o 
   8   9   8        4.64       -2.78     12.21 o 
  -7  10   8       18.17       25.63     11.47 o 
  -6  10   8        2.33        3.78      7.46 o 
  -5  10   8       18.87       22.28     11.27 o 
  -4  10   8       24.58       33.14      7.95 o 
  -3  10   8       38.91       35.28      8.49 o 
  -2  10   8       22.15       29.44      5.96 o 
  -1  10   8      107.90      120.76      8.77 o 
   0  10   8       60.77       53.31      6.27 o 
   1  10   8      107.84      116.66     10.30 o 
   2  10   8       22.17       26.86      6.11 o 
   3  10   8       38.83       50.84     10.01 o 
   4  10   8       24.65       18.79      8.29 o 
   5  10   8       18.84       24.77      8.86 o 
   6  10   8        2.34        2.43      6.99 o 
   7  10   8       18.12       44.41     16.39 o 
  -7  11   8       10.86       15.31      9.98 o 
  -6  11   8       12.09       -5.39      7.71 o 
  -5  11   8        3.87        1.01      7.12 o 
  -4  11   8        9.32       17.79      7.47 o 
  -3  11   8       51.79       51.78     10.53 o 
  -2  11   8       17.92       23.77      6.35 o 
  -1  11   8       55.39       53.90      7.54 o 
   0  11   8       64.34       61.45      7.19 o 
   1  11   8       55.35       73.96      8.64 o 
   2  11   8       17.81       22.03      7.72 o 
   3  11   8       51.79       55.75     10.45 o 
   4  11   8        9.37        8.28      7.70 o 
   5  11   8        3.86        7.08      7.09 o 
   6  11   8       12.11        3.04      8.26 o 
   7  11   8       10.84       16.03     10.00 o 
  -6  12   8        9.49       28.06     10.15 o 
  -5  12   8       20.60       21.10      8.92 o 
  -4  12   8        1.55       -4.76      7.22 o 
  -3  12   8       89.62      100.97     13.56 o 
  -2  12   8      136.29      130.84     15.50 o 
  -1  12   8       58.39       64.83      8.09 o 
   0  12   8        2.06        6.18      4.54 o 
   1  12   8       58.36       61.46      9.76 o 
   2  12   8      136.33      119.17     15.97 o 
   3  12   8       89.56       92.70     15.36 o 
   4  12   8        1.55       15.71      9.61 o 
   5  12   8       20.65        7.95      8.99 o 
   6  12   8        9.48        6.34      9.75 o 
  -5  13   8        6.83        2.90      8.06 o 
  -4  13   8        8.81        9.28      8.82 o 
  -3  13   8       16.04       40.49     12.62 o 
  -2  13   8       10.96        8.05      9.88 o 
  -1  13   8      119.55      131.38     15.45 o 
   0  13   8        3.79       -0.13      4.84 o 
   1  13   8      119.71      133.85     16.44 o 
   2  13   8       10.98       16.66      7.87 o 
   3  13   8       16.01       11.11      9.38 o 
   4  13   8        8.79        1.42      9.06 o 
   5  13   8        6.81        0.08      7.76 o 
  -4  14   8        3.36        7.71      8.32 o 
  -3  14   8       12.39       30.97     11.70 o 
  -2  14   8        4.00       21.00      8.29 o 
  -1  14   8       33.33       47.00     12.54 o 
   0  14   8       11.77       15.14     11.84 o 
   1  14   8       33.33       27.73     10.47 o 
   2  14   8        3.98        3.66      8.79 o 
   3  14   8       12.40       10.21      9.56 o 
   4  14   8        3.37       -4.60     11.81 o 
  -3  15   8        3.97        6.72      9.80 o 
  -2  15   8        4.72        8.42     10.40 o 
  -1  15   8        1.58        6.68     24.97 o 
   0  15   8       13.92       21.34     14.25 o 
   1  15   8        1.58       13.67     11.89 o 
   2  15   8        4.71       -4.99     14.22 o 
   3  15   8        3.97       -5.12      7.73 o 
   1   0   9      228.83      210.52      8.80 o 
   2   0   9     3381.06     3647.71    116.99 o 
   3   0   9       69.99       50.57      3.16 o 
   4   0   9       15.71       20.86      3.27 o 
   5   0   9      108.03       97.37      6.39 o 
   6   0   9       91.65       88.93      8.21 o 
   7   0   9       17.38       20.81      8.15 o 
   8   0   9        0.12        1.06      5.94 o 
   9   0   9        2.45        3.30      7.87 o 
  10   0   9       19.45       28.38     16.67 o 
 -10   1   9        4.50       -4.64     12.70 o 
  -9   1   9       12.73       11.15      7.38 o 
  -8   1   9       16.70       24.99      9.89 o 
  -7   1   9      189.89      189.15     15.23 o 
  -6   1   9      142.97      132.39     12.10 o 
  -5   1   9       25.18       26.05      4.19 o 
  -4   1   9       25.88       30.69      4.48 o 
  -3   1   9       66.34       56.15      4.83 o 
  -2   1   9      219.92      243.82      7.23 o 
  -1   1   9       68.97       60.95      4.89 o 
   0   1   9       45.10       48.99      6.49 o 
   1   1   9       69.25       62.46      3.63 o 
   2   1   9      220.46      220.54     10.35 o 
   3   1   9       66.03       59.77      6.12 o 
   4   1   9       25.91       37.76      8.79 o 
   5   1   9       25.07       25.71      8.62 o 
   6   1   9      143.01      146.22     10.30 o 
   7   1   9      189.82      179.21     13.64 o 
   8   1   9       16.68       30.02     12.27 o 
   9   1   9       12.72       16.62     10.23 o 
  10   1   9        4.51       -9.90     13.19 o 
  -9   2   9       16.58       31.22     11.19 o 
  -8   2   9        2.57       11.55      6.48 o 
  -7   2   9       41.91       62.65      8.57 o 
  -6   2   9      321.69      307.47     18.86 o 
  -5   2   9       56.88       55.64      7.30 o 
  -4   2   9      243.99      247.17     13.36 o 
  -3   2   9       60.44       99.06      6.65 o 
  -2   2   9      319.57      356.05     11.99 o 
  -1   2   9      592.66      643.34     15.78 o 
   0   2   9     1004.17      991.74     34.62 o 
   1   2   9      592.54      640.86     22.92 o 
   2   2   9      319.65      340.66     13.14 o 
   3   2   9       60.66       80.23      8.81 o 
   4   2   9      243.90      246.62     12.68 o 
   5   2   9       56.88       57.82      6.00 o 
   6   2   9      321.55      276.01     17.63 o 
   7   2   9       41.97       46.40      8.52 o 
   8   2   9        2.57        4.16      7.21 o 
   9   2   9       16.60       22.29     12.13 o 
  -9   3   9        8.59       21.63     11.51 o 
  -8   3   9       57.48       67.07     12.88 o 
  -7   3   9       68.67       83.62      9.19 o 
  -6   3   9       38.86       39.04      7.81 o 
  -5   3   9       78.92       90.77     10.15 o 
  -4   3   9       43.22       58.47      6.06 o 
  -3   3   9      603.91      631.94     27.02 o 
  -2   3   9      338.02      325.38     10.32 o 
  -1   3   9      463.03      462.01     13.73 o 
   0   3   9       53.28       85.81      6.74 o 
   1   3   9      463.49      447.67     18.08 o 
   2   3   9      337.95      330.92     13.34 o 
   3   3   9      603.45      640.42     27.44 o 
   4   3   9       43.28       51.27      6.19 o 
   5   3   9       79.10       72.75      8.27 o 
   6   3   9       38.77       47.50      6.97 o 
   7   3   9       68.68       52.76      9.28 o 
   8   3   9       57.47       75.70      9.98 o 
   9   3   9        8.58       15.90     11.96 o 
  -9   4   9        9.09        9.82      9.24 o 
  -8   4   9       26.12       23.59     14.21 o 
  -7   4   9      230.48      198.15     14.94 o 
  -6   4   9       30.99       35.87      8.88 o 
  -5   4   9       94.28       89.48      8.28 o 
  -4   4   9       18.32       31.13      5.41 o 
  -3   4   9      138.01      163.30      9.52 o 
  -2   4   9      364.42      381.47     18.38 o 
  -1   4   9      312.83      331.90     11.52 o 
   0   4   9      581.51      623.71     19.97 o 
   1   4   9      313.10      321.58     14.22 o 
   2   4   9      364.45      395.85     17.70 o 
   3   4   9      137.78      149.33      9.69 o 
   4   4   9       18.26       23.64      7.29 o 
   5   4   9       94.32       99.73      9.43 o 
   6   4   9       31.05       41.61      7.10 o 
   7   4   9      230.49      222.01     18.17 o 
   8   4   9       26.14       20.23      7.74 o 
   9   4   9        9.08       -1.44      9.02 o 
  -9   5   9        3.37       -6.61      7.92 o 
  -8   5   9       94.82       93.89     14.58 o 
  -7   5   9       19.88       21.01     10.61 o 
  -6   5   9       33.35       46.73      7.29 o 
  -5   5   9      328.10      301.92     17.19 o 
  -4   5   9      167.54      158.43      9.92 o 
  -3   5   9       66.39       64.48      6.90 o 
  -2   5   9       20.92       28.10      4.52 o 
  -1   5   9        1.16       -1.84      3.62 o 
   0   5   9      443.53      428.37     15.35 o 
   1   5   9        1.13        4.23      3.83 o 
   2   5   9       21.10       27.90      4.14 o 
   3   5   9       66.42       67.90      7.83 o 
   4   5   9      167.51      148.60     11.31 o 
   5   5   9      328.15      309.21     23.13 o 
   6   5   9       33.38       44.89      8.22 o 
   7   5   9       19.89       23.50      7.32 o 
   8   5   9       94.86       94.27     15.30 o 
   9   5   9        3.36        8.47     12.09 o 
  -9   6   9       22.23       33.47     11.91 o 
  -8   6   9       17.79       23.53      8.74 o 
  -7   6   9       53.39       50.44     10.73 o 
  -6   6   9       75.42       78.88     17.48 o 
  -5   6   9       99.86       77.92      7.97 o 
  -4   6   9      125.17      119.94     12.16 o 
  -3   6   9       13.20       16.55      4.74 o 
  -2   6   9       69.49       77.95      7.29 o 
  -1   6   9       72.34       87.09      6.25 o 
   0   6   9       85.12       82.01      5.62 o 
   1   6   9       72.32       74.54      6.70 o 
   2   6   9       69.43       65.30      7.21 o 
   3   6   9       13.20       10.33      6.26 o 
   4   6   9      124.96      111.68     10.21 o 
   5   6   9       99.83       83.99      9.57 o 
   6   6   9       75.29       89.60     13.57 o 
   7   6   9       53.47       56.39     11.36 o 
   8   6   9       17.80        7.35      8.98 o 
   9   6   9       22.23       24.77     14.25 o 
  -8   7   9       12.58       13.97      8.89 o 
  -7   7   9       16.41       22.94     12.66 o 
  -6   7   9       51.10       47.59      9.55 o 
  -5   7   9       33.90       49.37      7.18 o 
  -4   7   9       38.30       39.03      5.24 o 
  -3   7   9        1.90        5.46      4.05 o 
  -2   7   9       49.55       47.76      8.59 o 
  -1   7   9      220.43      211.08     10.93 o 
   0   7   9       62.30       68.61      5.65 o 
   1   7   9      220.72      214.39      9.60 o 
   2   7   9       49.64       49.69     10.97 o 
   3   7   9        1.92        2.12      5.01 o 
   4   7   9       38.36       36.45      6.81 o 
   5   7   9       33.98       49.46      8.95 o 
   6   7   9       51.06       30.47      9.39 o 
   7   7   9       16.39       14.01      8.69 o 
   8   7   9       12.55        9.21      8.81 o 
  -8   8   9        5.52       25.40     11.10 o 
  -7   8   9        0.23       -4.07      6.83 o 
  -6   8   9       54.10       62.04     11.50 o 
  -5   8   9        1.08       10.78      6.64 o 
  -4   8   9       53.01       60.65      8.39 o 
  -3   8   9      145.38      157.92     10.73 o 
  -2   8   9       10.73       12.68      4.30 o 
  -1   8   9       26.28       27.76      7.29 o 
   0   8   9       43.17       46.12      5.24 o 
   1   8   9       26.27       24.49      3.96 o 
   2   8   9       10.74        7.47      5.60 o 
   3   8   9      145.64      140.15     14.14 o 
   4   8   9       52.92       72.03      9.87 o 
   5   8   9        1.07        1.41      6.24 o 
   6   8   9       54.15       54.18     11.42 o 
   7   8   9        0.23        2.29      8.01 o 
   8   8   9        5.52       13.64     10.37 o 
  -8   9   9       16.40       15.00     10.52 o 
  -7   9   9       10.02       12.46      9.88 o 
  -6   9   9       22.36       17.50      8.59 o 
  -5   9   9       83.79      100.36     13.68 o 
  -4   9   9        5.19       11.93      7.33 o 
  -3   9   9       43.06       40.21      6.01 o 
  -2   9   9       86.26       79.81      7.99 o 
  -1   9   9        9.03        8.09      4.19 o 
   0   9   9       52.06       55.99      5.89 o 
   1   9   9        9.02        3.96      3.78 o 
   2   9   9       86.04      125.92     11.75 o 
   3   9   9       43.07       57.97      8.95 o 
   4   9   9        5.20       -4.51      7.28 o 
   5   9   9       83.81      104.88     13.76 o 
   6   9   9       22.36       16.44      8.38 o 
   7   9   9       10.02       34.51     12.45 o 
   8   9   9       16.41       17.82     11.75 o 
  -7  10   9       11.50       12.79     12.17 o 
  -6  10   9        5.58       17.31      8.56 o 
  -5  10   9       19.98       14.98      8.27 o 
  -4  10   9        6.86       21.47      7.53 o 
  -3  10   9      306.30      293.53     19.07 o 
  -2  10   9       75.00       78.29      7.87 o 
  -1  10   9      112.51      102.93      9.09 o 
   0  10   9      140.88      139.62     10.47 o 
   1  10   9      112.55      113.48     13.55 o 
   2  10   9       75.00       82.24     11.09 o 
   3  10   9      306.47      301.50     25.57 o 
   4  10   9        6.84       11.47      7.82 o 
   5  10   9       19.99       17.30      8.46 o 
   6  10   9        5.56        3.46      8.18 o 
   7  10   9       11.50        6.48      8.69 o 
  -7  11   9        5.97        9.81      9.75 o 
  -6  11   9        0.22       -6.42      8.38 o 
  -5  11   9       19.92        1.47      9.94 o 
  -4  11   9       30.06       40.51      9.82 o 
  -3  11   9       48.57       56.58     10.29 o 
  -2  11   9       34.64       47.77      7.12 o 
  -1  11   9       38.87       57.55      6.54 o 
   0  11   9       66.49       60.52      7.02 o 
   1  11   9       38.99       41.60      8.18 o 
   2  11   9       34.70       57.12     10.00 o 
   3  11   9       48.58       50.25     10.71 o 
   4  11   9       30.04       36.80     14.71 o 
   5  11   9       19.95       26.94      8.90 o 
   6  11   9        0.22       -6.57      8.25 o 
   7  11   9        5.96        9.16      9.27 o 
  -6  12   9       10.82       26.33     10.34 o 
  -5  12   9       22.16       12.79      9.86 o 
  -4  12   9        5.03        2.80     13.86 o 
  -3  12   9        2.93       -0.53      6.58 o 
  -2  12   9       82.96       93.35     12.79 o 
  -1  12   9       17.01       15.08      5.64 o 
   0  12   9       26.76       16.00      6.21 o 
   1  12   9       17.03       33.34      9.61 o 
   2  12   9       82.91       92.08     14.03 o 
   3  12   9        2.94        4.37      6.63 o 
   4  12   9        5.01        6.85      8.43 o 
   5  12   9       22.17       24.17     10.06 o 
   6  12   9       10.82        2.68      9.81 o 
  -5  13   9        2.63        5.28      8.87 o 
  -4  13   9       45.39       39.25     17.63 o 
  -3  13   9        0.91        9.84      8.47 o 
  -2  13   9      147.28      154.09     18.16 o 
  -1  13   9       28.89       24.97      8.60 o 
   0  13   9        2.70        0.51      6.08 o 
   1  13   9       28.91       17.70      8.85 o 
   2  13   9      147.13      162.13     20.23 o 
   3  13   9        0.92        8.50      8.49 o 
   4  13   9       45.34       27.69     11.23 o 
   5  13   9        2.63        6.24      8.97 o 
  -4  14   9        1.83       14.49     10.81 o 
  -3  14   9        0.59       -1.64      8.08 o 
  -2  14   9        4.12        2.19      8.61 o 
  -1  14   9       48.18       67.86     20.00 o 
   0  14   9        3.79        7.11     11.11 o 
   1  14   9       48.20       46.50     12.04 o 
   2  14   9        4.12       14.37      8.80 o 
   3  14   9        0.58       -1.12      8.03 o 
   4  14   9        1.83       16.53     12.83 o 
  -2  15   9        6.91        6.91     14.11 o 
  -1  15   9       45.58       50.75     18.24 o 
   0  15   9       19.45       24.72     14.87 o 
   1  15   9       45.59       36.06     17.47 o 
   2  15   9        6.91        6.06     10.87 o 
   0   0  10      171.58      232.49     17.34 o 
   1   0  10       54.55       44.74      3.96 o 
   2   0  10      515.28      529.25     16.78 o 
   3   0  10     1147.28     1088.14     34.67 o 
   4   0  10        0.40       -0.69      1.91 o 
   5   0  10       79.92       68.70      7.14 o 
   6   0  10      242.48      225.66     15.12 o 
   7   0  10       15.03       14.14      7.09 o 
   8   0  10        0.00       10.08      7.48 o 
   9   0  10        8.55       -0.36      7.31 o 
  -9   1  10        1.80       -8.00      8.00 o 
  -8   1  10       25.93       22.91      6.85 o 
  -7   1  10      104.26      124.69     13.68 o 
  -6   1  10      200.70      189.85     14.03 o 
  -5   1  10      257.22      224.23     10.82 o 
  -4   1  10        5.10        4.40      2.51 o 
  -3   1  10      164.64      174.81      8.84 o 
  -2   1  10      340.49      366.06     17.33 o 
  -1   1  10      165.65      152.96      5.99 o 
   0   1  10       92.31       87.01      6.50 o 
   1   1  10      165.44      142.60      7.60 o 
   2   1  10      339.85      365.74     15.37 o 
   3   1  10      164.66      164.29      9.72 o 
   4   1  10        5.19        3.73      3.41 o 
   5   1  10      257.33      263.53     16.89 o 
   6   1  10      200.67      175.21     20.94 o 
   7   1  10      104.28       89.77     17.53 o 
   8   1  10       25.91       23.54     10.45 o 
   9   1  10        1.82       17.73     18.04 o 
  -9   2  10        6.88       22.47     13.49 o 
  -8   2  10       40.99       41.95      9.37 o 
  -7   2  10       42.51       62.86      8.81 o 
  -6   2  10      234.66      222.83     15.87 o 
  -5   2  10      132.13      144.35     11.38 o 
  -4   2  10       79.94       97.51      7.96 o 
  -3   2  10       74.20       68.62      4.51 o 
  -2   2  10       29.01       34.96      3.32 o 
  -1   2  10      181.00      184.44      6.47 o 
   0   2  10       22.89       25.10      3.65 o 
   1   2  10      180.63      185.69      7.81 o 
   2   2  10       29.03       35.83      3.84 o 
   3   2  10       74.50       63.95      6.58 o 
   4   2  10       79.86       83.31      7.44 o 
   5   2  10      131.88      133.89     10.02 o 
   6   2  10      234.46      218.90     15.21 o 
   7   2  10       42.48       60.77      9.72 o 
   8   2  10       40.95       48.04     17.95 o 
   9   2  10        6.89       -3.60     10.66 o 
  -9   3  10       10.72       10.39      9.78 o 
  -8   3  10        4.35       12.36      8.70 o 
  -7   3  10       31.53       28.03      7.08 o 
  -6   3  10      510.81      467.56     28.12 o 
  -5   3  10      482.22      492.41     26.11 o 
  -4   3  10       89.95       85.62      9.24 o 
  -3   3  10       50.60       43.55      6.09 o 
  -2   3  10      391.01      393.73     13.70 o 
  -1   3  10      347.14      410.05     10.95 o 
   0   3  10      628.13      601.03     23.33 o 
   1   3  10      347.72      415.12     17.60 o 
   2   3  10      390.46      396.32     17.05 o 
   3   3  10       50.63       45.50      5.31 o 
   4   3  10       90.20       81.35      7.49 o 
   5   3  10      482.08      511.45     26.75 o 
   6   3  10      510.66      436.31     26.11 o 
   7   3  10       31.57       31.28      9.62 o 
   8   3  10        4.36        2.50      6.88 o 
   9   3  10       10.74       11.67     11.41 o 
  -9   4  10       29.20       46.65     14.99 o 
  -8   4  10       13.80        5.38     10.94 o 
  -7   4  10       34.77       40.38      7.96 o 
  -6   4  10       33.75       46.18      6.54 o 
  -5   4  10       74.81       72.85      8.51 o 
  -4   4  10        3.93        0.99      3.51 o 
  -3   4  10        4.06        2.92      4.03 o 
  -2   4  10       71.58       57.25      5.13 o 
  -1   4  10       57.13       58.39      3.04 o 
   0   4  10       76.11       77.87      5.18 o 
   1   4  10       56.78       73.92      5.87 o 
   2   4  10       71.47       73.34      7.42 o 
   3   4  10        4.07        5.42      3.88 o 
   4   4  10        3.94        5.75      4.67 o 
   5   4  10       74.69       87.93      8.54 o 
   6   4  10       33.85       29.06      7.53 o 
   7   4  10       34.78       32.40      8.12 o 
   8   4  10       13.77       38.12     12.09 o 
   9   4  10       29.21       40.78     17.44 o 
  -9   5  10        4.06       10.71     10.14 o 
  -8   5  10       18.91       27.01     10.38 o 
  -7   5  10       18.58        7.01      9.36 o 
  -6   5  10       36.84       47.54      7.54 o 
  -5   5  10      580.04      518.20     28.55 o 
  -4   5  10      125.08      116.28      9.13 o 
  -3   5  10       58.38       68.37      8.64 o 
  -2   5  10       75.80       83.40      7.60 o 
  -1   5  10      155.50      166.96      8.10 o 
   0   5  10      184.49      171.11      8.25 o 
   1   5  10      155.60      155.43      6.58 o 
   2   5  10       75.86       88.70      9.54 o 
   3   5  10       58.41       59.95      6.51 o 
   4   5  10      125.16      113.62     10.05 o 
   5   5  10      579.87      584.29     32.65 o 
   6   5  10       36.95       43.57      9.04 o 
   7   5  10       18.53       31.74     11.17 o 
   8   5  10       18.94        8.00      7.37 o 
   9   5  10        4.05       11.39     16.51 o 
  -8   6  10       17.97       14.51     10.78 o 
  -7   6  10       71.13       42.89     13.11 o 
  -6   6  10       65.18       75.41     11.12 o 
  -5   6  10      181.44      163.30     12.66 o 
  -4   6  10       96.57       94.70      8.80 o 
  -3   6  10      130.01      126.89     10.14 o 
  -2   6  10      519.94      518.96     27.41 o 
  -1   6  10        0.47        9.97      3.77 o 
   0   6  10      409.37      433.48     17.18 o 
   1   6  10        0.45       -0.18      3.41 o 
   2   6  10      520.16      521.53     27.46 o 
   3   6  10      130.06      133.74     17.02 o 
   4   6  10       96.58       99.83      9.95 o 
   5   6  10      181.24      159.01     13.90 o 
   6   6  10       65.25       89.22     10.96 o 
   7   6  10       71.01       68.73     11.42 o 
   8   6  10       17.97        9.40      8.92 o 
  -8   7  10       26.35       45.23     10.66 o 
  -7   7  10        0.31        0.47      7.48 o 
  -6   7  10       39.96       44.86      9.77 o 
  -5   7  10       49.14       51.34      8.35 o 
  -4   7  10      148.17      133.83     12.38 o 
  -3   7  10       23.19       27.30      5.47 o 
  -2   7  10      209.11      203.53     12.18 o 
  -1   7  10      302.63      308.22     14.72 o 
   0   7  10      574.29      536.12     22.25 o 
   1   7  10      302.35      285.09     17.65 o 
   2   7  10      209.15      204.38     16.87 o 
   3   7  10       23.12       31.62      8.22 o 
   4   7  10      148.02      145.23     13.77 o 
   5   7  10       49.10       62.29     10.24 o 
   6   7  10       40.08       33.00      9.38 o 
   7   7  10        0.31        8.42      7.13 o 
   8   7  10       26.34       -3.23     16.98 o 
  -8   8  10       19.96       13.88      8.98 o 
  -7   8  10       39.95       20.34     10.43 o 
  -6   8  10        2.07        1.27      7.57 o 
  -5   8  10       41.09       50.61      9.92 o 
  -4   8  10      111.40      113.80      9.81 o 
  -3   8  10      142.57      135.11     10.05 o 
  -2   8  10       21.16       20.86      7.09 o 
  -1   8  10      110.88      101.50      8.20 o 
   0   8  10      144.40      155.22      9.76 o 
   1   8  10      110.73      103.65      7.07 o 
   2   8  10       21.02       32.08     10.19 o 
   3   8  10      142.41      141.27     18.49 o 
   4   8  10      111.41      119.06     13.52 o 
   5   8  10       41.08       37.22     14.61 o 
   6   8  10        2.06       13.67      7.19 o 
   7   8  10       40.03       28.58     10.37 o 
   8   8  10       19.98        1.66      9.01 o 
  -7   9  10       27.77       26.09     11.57 o 
  -6   9  10       12.62       17.25      8.47 o 
  -5   9  10       88.94       81.47     22.03 o 
  -4   9  10       78.66       81.74     11.64 o 
  -3   9  10       78.84       77.72      8.14 o 
  -2   9  10      117.49      125.02      9.91 o 
  -1   9  10       63.00       61.57      6.71 o 
   0   9  10       76.03       84.89      7.45 o 
   1   9  10       63.24       69.78      9.34 o 
   2   9  10      117.42      109.47     13.32 o 
   3   9  10       78.96       96.43     16.43 o 
   4   9  10       78.47       79.37     12.11 o 
   5   9  10       88.93       94.58     14.02 o 
   6   9  10       12.58        8.28      7.97 o 
   7   9  10       27.72       36.40     10.87 o 
  -7  10  10        3.77        7.04      8.77 o 
  -6  10  10        4.42        6.68      7.18 o 
  -5  10  10        3.16       19.14      8.43 o 
  -4  10  10       42.62       45.18     10.23 o 
  -3  10  10       34.44       43.83      7.29 o 
  -2  10  10      242.37      235.42     15.47 o 
  -1  10  10      107.30      108.82      9.17 o 
   0  10  10        0.01        1.27      6.67 o 
   1  10  10      107.20       97.66     12.30 o 
   2  10  10      242.37      268.80     22.78 o 
   3  10  10       34.42       29.46      9.48 o 
   4  10  10       42.58       52.76     10.49 o 
   5  10  10        3.16        5.95      8.31 o 
   6  10  10        4.43       -4.67      6.87 o 
   7  10  10        3.78        3.68     11.11 o 
  -6  11  10       27.35       10.59     10.60 o 
  -5  11  10        1.22       -0.50      7.53 o 
  -4  11  10        0.44       -6.72      6.80 o 
  -3  11  10       44.12       73.55     11.43 o 
  -2  11  10        9.03       11.94      5.24 o 
  -1  11  10       24.66       26.06      6.35 o 
   0  11  10       36.20       39.90      8.36 o 
   1  11  10       24.65       49.66     14.04 o 
   2  11  10        9.02       14.90      7.74 o 
   3  11  10       44.20       42.44     15.04 o 
   4  11  10        0.44        0.10      7.11 o 
   5  11  10        1.22        9.47      7.71 o 
   6  11  10       27.34       31.54     10.42 o 
  -5  12  10        2.58       29.53     13.96 o 
  -4  12  10       20.60       34.93     10.37 o 
  -3  12  10       11.72       13.07      9.05 o 
  -2  12  10       48.95       61.47     10.93 o 
  -1  12  10       62.74       69.34     10.13 o 
   0  12  10       37.07       18.46      8.62 o 
   1  12  10       62.66       71.42     11.57 o 
   2  12  10       49.03       52.81     12.50 o 
   3  12  10       11.73       15.18      8.54 o 
   4  12  10       20.60       31.87     20.74 o 
   5  12  10        2.58        4.05      9.96 o 
  -4  13  10        3.27        2.16      8.06 o 
  -3  13  10        0.15        2.20      7.23 o 
  -2  13  10       29.07       25.90     10.67 o 
  -1  13  10       19.34       16.26     12.58 o 
   0  13  10       94.81      107.07     19.33 o 
   1  13  10       19.32       16.91      8.79 o 
   2  13  10       29.07       35.29     16.63 o 
   3  13  10        0.15       -7.12      7.67 o 
   4  13  10        3.28        0.23      7.88 o 
  -3  14  10       14.60       17.59     17.04 o 
  -2  14  10       21.49       -5.06     15.16 o 
  -1  14  10       27.27       26.65     14.49 o 
   0  14  10        1.52       -1.11     10.11 o 
   1  14  10       27.20       17.99      9.40 o 
   2  14  10       21.51       45.51     11.58 o 
   3  14  10       14.60       13.88     10.07 o 
   0  15  10        0.68       18.53     14.54 o 
   1   0  11        9.68        8.71      6.24 o 
   2   0  11      260.60      304.33     14.08 o 
   3   0  11      207.92      185.79      8.03 o 
   4   0  11        5.38       11.21      7.89 o 
   5   0  11       60.49       60.69      6.38 o 
   6   0  11        6.62       16.75      7.78 o 
   7   0  11       72.47       63.19     11.25 o 
   8   0  11       40.20       44.56     12.09 o 
   9   0  11        8.36       11.23     10.54 o 
  -9   1  11        6.32       37.12     38.85 o 
  -8   1  11        5.20       -7.57      9.27 o 
  -7   1  11       72.51       68.22     10.91 o 
  -6   1  11      184.57      151.73     15.94 o 
  -5   1  11      144.47      140.14     13.42 o 
  -4   1  11       67.06       61.08      5.14 o 
  -3   1  11      282.18      298.75     13.31 o 
  -2   1  11      607.84      626.73     19.18 o 
  -1   1  11       81.73       82.40      4.92 o 
   0   1  11      149.05      170.19      7.46 o 
   1   1  11       81.63       79.11      6.43 o 
   2   1  11      607.82      620.59     26.13 o 
   3   1  11      282.03      252.10     14.49 o 
   4   1  11       67.26       61.14      6.77 o 
   5   1  11      144.48      142.99      9.61 o 
   6   1  11      184.58      154.44     15.38 o 
   7   1  11       72.51       54.29     11.06 o 
   8   1  11        5.20        6.30      6.69 o 
   9   1  11        6.32       22.52     11.07 o 
  -9   2  11        5.64        8.57     10.28 o 
  -8   2  11       23.21       38.94     12.63 o 
  -7   2  11       51.04       58.31      9.14 o 
  -6   2  11       40.76       50.95      7.66 o 
  -5   2  11       80.98       75.48      8.29 o 
  -4   2  11       17.95       26.69      5.52 o 
  -3   2  11      350.58      346.88     16.60 o 
  -2   2  11        1.96        4.97      2.89 o 
  -1   2  11      124.09      127.70      5.65 o 
   0   2  11       30.34       43.28      4.66 o 
   1   2  11      123.85      130.31      6.81 o 
   2   2  11        1.98       10.02      3.85 o 
   3   2  11      350.48      340.90     16.30 o 
   4   2  11       17.99       28.76      4.80 o 
   5   2  11       81.06       83.03      8.98 o 
   6   2  11       40.75       43.20      6.91 o 
   7   2  11       51.02       56.46      9.53 o 
   8   2  11       23.24       30.04     12.58 o 
   9   2  11        5.65       18.21     18.31 o 
  -9   3  11        2.29        2.01     12.53 o 
  -8   3  11       25.05       27.85     10.29 o 
  -7   3  11        1.57        5.89      5.90 o 
  -6   3  11      138.98      129.24     12.47 o 
  -5   3  11      158.16      149.06     12.66 o 
  -4   3  11       92.62      103.31      9.65 o 
  -3   3  11      377.94      392.76     20.18 o 
  -2   3  11        8.89       23.33      3.39 o 
  -1   3  11      318.93      312.65     15.15 o 
   0   3  11        0.09        2.43      3.27 o 
   1   3  11      318.83      330.48     15.37 o 
   2   3  11        8.87       16.60      4.01 o 
   3   3  11      378.12      356.00     17.96 o 
   4   3  11       92.75      108.54      9.27 o 
   5   3  11      158.08      131.36     13.05 o 
   6   3  11      139.08      135.09     12.27 o 
   7   3  11        1.59       -0.42      6.37 o 
   8   3  11       25.06       10.86     12.22 o 
   9   3  11        2.30       -2.61      9.63 o 
  -9   4  11       11.48       15.09     11.54 o 
  -8   4  11       27.86       23.34     12.27 o 
  -7   4  11       51.53       69.54      9.61 o 
  -6   4  11        1.46       -3.44      4.96 o 
  -5   4  11       85.51       83.20      9.17 o 
  -4   4  11      243.05      241.84     15.25 o 
  -3   4  11        9.37       14.65      5.12 o 
  -2   4  11      295.70      264.57     11.10 o 
  -1   4  11       42.20       51.15      4.50 o 
   0   4  11       14.78       15.12      6.92 o 
   1   4  11       42.19       43.47      5.51 o 
   2   4  11      296.23      292.52     14.53 o 
   3   4  11        9.39       -4.72      4.72 o 
   4   4  11      243.03      255.69     15.70 o 
   5   4  11       85.38       75.96      8.97 o 
   6   4  11        1.46        2.49      4.40 o 
   7   4  11       51.50       64.59     14.23 o 
   8   4  11       27.84       26.61     12.50 o 
   9   4  11       11.48        3.25     12.61 o 
  -8   5  11        5.51        3.84      8.58 o 
  -7   5  11        6.95        6.32      8.79 o 
  -6   5  11       62.91       75.04      9.68 o 
  -5   5  11       28.37       26.16      6.03 o 
  -4   5  11        1.65       -1.85      5.09 o 
  -3   5  11       30.29       28.42     10.33 o 
  -2   5  11       87.58      106.20      8.32 o 
  -1   5  11      301.39      288.27     12.46 o 
   0   5  11        8.40       10.50      4.99 o 
   1   5  11      301.43      288.98     15.40 o 
   2   5  11       87.56       94.00      8.95 o 
   3   5  11       30.21       43.72      8.63 o 
   4   5  11        1.62        1.91      3.77 o 
   5   5  11       28.36       19.70      7.62 o 
   6   5  11       62.84       69.49      9.86 o 
   7   5  11        6.93       12.69      6.93 o 
   8   5  11        5.51        2.87      7.58 o 
  -8   6  11        8.45       16.62      9.62 o 
  -7   6  11        3.37       -0.48      8.32 o 
  -6   6  11       14.25       12.69      7.27 o 
  -5   6  11       62.62       68.04      8.70 o 
  -4   6  11       68.57       74.08      8.57 o 
  -3   6  11      150.05      154.77     11.29 o 
  -2   6  11       31.13       37.68      7.08 o 
  -1   6  11      150.10      147.72     15.26 o 
   0   6  11        1.62        3.97      3.00 o 
   1   6  11      149.94      142.67      8.51 o 
   2   6  11       31.10       53.00      6.59 o 
   3   6  11      149.80      146.47     12.34 o 
   4   6  11       68.54       76.75      9.36 o 
   5   6  11       62.81       77.52     11.89 o 
   6   6  11       14.28       19.29      8.96 o 
   7   6  11        3.38       -6.32      6.32 o 
   8   6  11        8.47       17.84     11.29 o 
  -8   7  11       11.82       11.13      9.89 o 
  -7   7  11        9.73       12.67      8.78 o 
  -6   7  11        2.69       17.76      8.23 o 
  -5   7  11       28.92       51.80      8.45 o 
  -4   7  11      115.72      119.23      9.89 o 
  -3   7  11       41.64       50.19      7.08 o 
  -2   7  11       40.87       46.44      6.68 o 
  -1   7  11       64.27       71.23      6.81 o 
   0   7  11       95.11       81.26      6.62 o 
   1   7  11       64.20       86.47      6.98 o 
   2   7  11       40.93       90.75     16.63 o 
   3   7  11       41.54       48.84      8.82 o 
   4   7  11      115.84      103.69     12.76 o 
   5   7  11       28.87       28.71     10.72 o 
   6   7  11        2.69       14.03      9.14 o 
   7   7  11        9.72       15.33      9.21 o 
   8   7  11       11.81       11.68     11.22 o 
  -7   8  11        3.21       16.81      9.58 o 
  -6   8  11        6.04       -5.54      7.02 o 
  -5   8  11       34.32       63.15     18.16 o 
  -4   8  11       25.92       20.46      5.43 o 
  -3   8  11        0.62        0.11      4.96 o 
  -2   8  11      308.32      299.32     17.83 o 
  -1   8  11       26.67       30.53      5.49 o 
   0   8  11        1.52        2.36      4.53 o 
   1   8  11       26.72       38.39      7.34 o 
   2   8  11      308.72      294.28     22.28 o 
   3   8  11        0.62       -5.75      5.75 o 
   4   8  11       25.86       37.67      8.05 o 
   5   8  11       34.35       41.61     11.90 o 
   6   8  11        6.06       10.80      6.96 o 
   7   8  11        3.22        6.72      8.89 o 
  -7   9  11        2.82       15.87     10.10 o 
  -6   9  11        9.80       24.04      9.61 o 
  -5   9  11        8.03        3.62      8.79 o 
  -4   9  11       71.99       80.20     12.13 o 
  -3   9  11      172.09      170.69     18.28 o 
  -2   9  11       21.65       26.00      9.08 o 
  -1   9  11       61.85       67.31      7.49 o 
   0   9  11        7.87        1.62      3.95 o 
   1   9  11       61.80       83.09     10.34 o 
   2   9  11       21.67       19.54      7.75 o 
   3   9  11      171.88      181.48     21.91 o 
   4   9  11       71.98       62.43     11.89 o 
   5   9  11        8.02       28.98     10.29 o 
   6   9  11        9.81       13.51      9.04 o 
   7   9  11        2.82       14.13      9.79 o 
  -6  10  11       14.92        2.49      9.96 o 
  -5  10  11       17.12       15.10      9.19 o 
  -4  10  11       16.18       15.73      7.79 o 
  -3  10  11       57.19       54.49     10.07 o 
  -2  10  11       24.43       33.39     10.17 o 
  -1  10  11       68.42       71.31      9.34 o 
   0  10  11       36.76       29.38      5.43 o 
   1  10  11       68.25       69.41     10.94 o 
   2  10  11       24.37       22.91      8.78 o 
   3  10  11       57.26       62.97     11.69 o 
   4  10  11       16.16       13.06      8.78 o 
   5  10  11       17.11       18.10      9.09 o 
   6  10  11       14.91       20.23      9.01 o 
  -6  11  11       16.32        1.36      9.83 o 
  -5  11  11       17.80       11.22      9.85 o 
  -4  11  11        6.46       17.19      8.31 o 
  -3  11  11       12.76       25.08     11.09 o 
  -2  11  11        2.56       26.73     12.30 o 
  -1  11  11        8.34       12.47      5.68 o 
   0  11  11       51.83       63.51     10.59 o 
   1  11  11        8.34       29.29     10.97 o 
   2  11  11        2.58       11.88      7.69 o 
   3  11  11       12.74       19.63      9.59 o 
   4  11  11        6.48        5.70      8.60 o 
   5  11  11       17.80       28.43     10.16 o 
   6  11  11       16.35       12.37      9.28 o 
  -5  12  11       12.62       25.71     10.89 o 
  -4  12  11       19.56       17.22      9.22 o 
  -3  12  11       28.36       40.67     11.29 o 
  -2  12  11       39.46       36.59     12.82 o 
  -1  12  11        7.44        3.89      6.81 o 
   0  12  11       34.81       50.92     13.52 o 
   1  12  11        7.46        5.25      6.81 o 
   2  12  11       39.49       56.30     11.16 o 
   3  12  11       28.36       29.41     12.12 o 
   4  12  11       19.56       19.74     10.01 o 
   5  12  11       12.61       20.43     11.08 o 
  -4  13  11        1.37        9.97      9.67 o 
  -3  13  11       13.18       10.99      9.88 o 
  -2  13  11       25.91        0.55     14.77 o 
  -1  13  11        6.12        3.49     13.96 o 
   0  13  11        0.76       14.00      8.51 o 
   1  13  11        6.11       38.43     13.76 o 
   2  13  11       25.91       41.91     12.83 o 
   3  13  11       13.18       20.52     10.53 o 
   4  13  11        1.38       -2.78      8.92 o 
  -2  14  11       23.95       14.01     16.07 o 
  -1  14  11        9.72       16.74     13.31 o 
   0  14  11       10.15      -11.72     15.13 o 
   1  14  11        9.72        8.85     10.95 o 
   2  14  11       23.97       31.53     16.82 o 
   0   0  12      522.35      474.37     26.82 o 
   1   0  12       88.94      104.89      9.05 o 
   2   0  12       80.19       75.13      5.07 o 
   3   0  12      337.21      311.97     16.37 o 
   4   0  12       20.81       28.46      5.07 o 
   5   0  12        0.16       -4.04      4.04 o 
   6   0  12        1.11       17.46      7.67 o 
   7   0  12      192.30      156.13     17.73 o 
   8   0  12        0.32       10.98      8.82 o 
   9   0  12       15.73       20.97     13.10 o 
  -9   1  12        8.95       22.69     21.75 o 
  -8   1  12        6.93        1.71      6.77 o 
  -7   1  12       65.87       59.82     13.21 o 
  -6   1  12       45.00       38.59      8.87 o 
  -5   1  12       81.64       65.03      9.36 o 
  -4   1  12       18.68       20.98      6.18 o 
  -3   1  12      128.83      101.92      7.63 o 
  -2   1  12        1.66        1.57      3.47 o 
  -1   1  12      158.43      152.97      7.86 o 
   0   1  12      200.55      200.37      9.33 o 
   1   1  12      158.21      158.60      7.85 o 
   2   1  12        1.67        5.13      4.43 o 
   3   1  12      128.72      107.42      7.83 o 
   4   1  12       18.60       33.15      5.71 o 
   5   1  12       81.68       72.45      7.29 o 
   6   1  12       45.08       41.48      7.80 o 
   7   1  12       65.91       66.88     13.51 o 
   8   1  12        6.91        0.35      7.11 o 
   9   1  12        8.95       15.72     11.04 o 
  -9   2  12       13.66       27.47     21.15 o 
  -8   2  12        0.40        2.03      6.83 o 
  -7   2  12        1.86        5.28      5.30 o 
  -6   2  12      197.96      177.30     15.59 o 
  -5   2  12      272.03      283.50     16.78 o 
  -4   2  12      196.70      200.50     15.16 o 
  -3   2  12      272.71      242.15     13.58 o 
  -2   2  12      233.69      230.39     13.65 o 
  -1   2  12       28.83       35.52      3.93 o 
   0   2  12        0.05        3.21      4.83 o 
   1   2  12       28.86       34.05      4.15 o 
   2   2  12      234.08      213.66     10.25 o 
   3   2  12      272.84      283.33     13.20 o 
   4   2  12      196.71      172.99     16.29 o 
   5   2  12      271.90      240.70     27.54 o 
   6   2  12      197.96      180.75     15.97 o 
   7   2  12        1.85        2.80      7.96 o 
   8   2  12        0.40       -7.51      8.61 o 
   9   2  12       13.66        1.53     10.11 o 
  -9   3  12        3.15        4.57      8.89 o 
  -8   3  12        8.25       13.78     10.96 o 
  -7   3  12       10.76        0.09      5.66 o 
  -6   3  12       15.02       -0.47      6.27 o 
  -5   3  12       36.55       25.38     13.85 o 
  -4   3  12       32.36       30.36      7.08 o 
  -3   3  12       34.67       33.02      6.24 o 
  -2   3  12       29.86       33.03      6.41 o 
  -1   3  12      425.69      390.29     18.42 o 
   0   3  12        2.47        0.38      2.41 o 
   1   3  12      425.67      394.41     16.56 o 
   2   3  12       29.85       25.41      5.04 o 
   3   3  12       34.59       51.20      7.06 o 
   4   3  12       32.46       38.72      5.89 o 
   5   3  12       36.66       38.59      7.18 o 
   6   3  12       15.02       21.58      9.00 o 
   7   3  12       10.75       12.65      6.89 o 
   8   3  12        8.27        6.45     11.16 o 
   9   3  12        3.14       -7.32     10.21 o 
  -8   4  12        9.78       -2.25      9.67 o 
  -7   4  12        6.47       17.78      7.89 o 
  -6   4  12       13.64        6.94      6.98 o 
  -5   4  12      241.25      206.27     15.38 o 
  -4   4  12       31.39       31.50      7.92 o 
  -3   4  12       95.38      104.41     13.68 o 
  -2   4  12       92.97       96.18      6.44 o 
  -1   4  12      266.80      265.77     12.31 o 
   0   4  12        1.50       -1.03      2.77 o 
   1   4  12      266.80      251.97     14.55 o 
   2   4  12       92.99       99.24     10.67 o 
   3   4  12       95.32       97.94     12.39 o 
   4   4  12       31.36       44.56      6.76 o 
   5   4  12      241.52      211.45     16.16 o 
   6   4  12       13.65       37.25      7.87 o 
   7   4  12        6.46        8.54      8.44 o 
   8   4  12        9.78       -8.75     10.20 o 
  -8   5  12        1.12        9.05     10.54 o 
  -7   5  12       16.50        7.84      9.69 o 
  -6   5  12       27.80       23.38      7.25 o 
  -5   5  12       59.94       64.62      8.20 o 
  -4   5  12       66.20       64.51      8.32 o 
  -3   5  12       21.90       29.81      5.77 o 
  -2   5  12      179.34      197.27     14.16 o 
  -1   5  12       35.76       38.54      4.77 o 
   0   5  12       54.52       60.98      4.91 o 
   1   5  12       35.76       26.34      5.69 o 
   2   5  12      179.26      194.08     12.74 o 
   3   5  12       21.92       15.82      5.71 o 
   4   5  12       66.25       69.52      8.36 o 
   5   5  12       60.04       63.53      9.41 o 
   6   5  12       27.83       32.40      7.46 o 
   7   5  12       16.55       15.24      9.23 o 
   8   5  12        1.13        9.42     11.48 o 
  -8   6  12        3.12       11.02      8.05 o 
  -7   6  12        5.43       -4.21      8.00 o 
  -6   6  12       55.23       61.59     23.75 o 
  -5   6  12       11.28       10.96      6.48 o 
  -4   6  12      248.66      245.42     17.79 o 
  -3   6  12       57.54       62.46      7.93 o 
  -2   6  12       78.61       79.96      8.92 o 
  -1   6  12       69.15       61.54      8.14 o 
   0   6  12      174.19      173.49     10.17 o 
   1   6  12       69.25       66.38      6.02 o 
   2   6  12       78.54       84.78      8.52 o 
   3   6  12       57.56       72.62      8.50 o 
   4   6  12      248.82      230.26     17.44 o 
   5   6  12       11.26       24.15     11.25 o 
   6   6  12       55.16       49.81      9.89 o 
   7   6  12        5.42       -1.33      6.49 o 
   8   6  12        3.12      -12.69     12.69 o 
  -8   7  12        8.08        4.92      9.53 o 
  -7   7  12        9.22       -4.75      7.86 o 
  -6   7  12       11.02       14.55      8.74 o 
  -5   7  12       29.54       37.13     10.17 o 
  -4   7  12       76.51       62.44      8.80 o 
  -3   7  12      231.52      220.32     15.60 o 
  -2   7  12       48.83       70.24      8.57 o 
  -1   7  12       94.56      102.26      8.16 o 
   0   7  12        0.82        4.46      3.52 o 
   1   7  12       94.49       89.17     10.76 o 
   2   7  12       48.86       86.51     12.57 o 
   3   7  12      231.59      226.56     18.08 o 
   4   7  12       76.39       64.90      9.58 o 
   5   7  12       29.45       19.77     11.10 o 
   6   7  12       11.02       14.20      8.24 o 
   7   7  12        9.22       13.00      9.25 o 
   8   7  12        8.06       15.68     14.78 o 
  -7   8  12        8.13       -7.97      7.97 o 
  -6   8  12        3.76       -0.47      7.09 o 
  -5   8  12       12.97       10.82      8.43 o 
  -4   8  12       76.72       84.31      9.36 o 
  -3   8  12       60.55       77.05      8.91 o 
  -2   8  12      131.36      150.74     14.11 o 
  -1   8  12       43.28       42.99      6.39 o 
   0   8  12       10.68       15.44      5.42 o 
   1   8  12       43.24       52.40      8.67 o 
   2   8  12      131.22      119.78     14.03 o 
   3   8  12       60.48       82.38     11.96 o 
   4   8  12       76.83       66.82     12.58 o 
   5   8  12       13.00       24.90      8.37 o 
   6   8  12        3.76        1.62      6.42 o 
   7   8  12        8.15        9.72      8.25 o 
  -7   9  12        1.09        0.92     10.17 o 
  -6   9  12        9.17        2.07     11.64 o 
  -5   9  12       17.01       21.79      9.77 o 
  -4   9  12        6.02       10.14      7.27 o 
  -3   9  12       36.53       35.00      8.01 o 
  -2   9  12       57.41       56.11      7.76 o 
  -1   9  12       69.80       83.29      8.71 o 
   0   9  12        7.57        9.38      4.70 o 
   1   9  12       69.76       86.88     14.74 o 
   2   9  12       57.35       52.11      9.90 o 
   3   9  12       36.63       35.94     13.11 o 
   4   9  12        6.03        7.44      7.47 o 
   5   9  12       17.00       23.32      9.32 o 
   6   9  12        9.17       21.11      8.72 o 
   7   9  12        1.09        7.42      8.83 o 
  -6  10  12        2.63        3.01      9.20 o 
  -5  10  12       23.70       15.69      9.64 o 
  -4  10  12        9.31       15.12      8.07 o 
  -3  10  12       46.95       38.70     10.52 o 
  -2  10  12        0.71       -2.81      4.36 o 
  -1  10  12       17.42       30.32      6.85 o 
   0  10  12        8.46        8.38      6.40 o 
   1  10  12       17.45       29.26      8.43 o 
   2  10  12        0.71        2.68      7.79 o 
   3  10  12       46.86       48.70     10.82 o 
   4  10  12        9.34        7.09      8.49 o 
   5  10  12       23.71       22.82      9.82 o 
   6  10  12        2.63        8.73     12.37 o 
  -5  11  12        2.78       -0.99      7.86 o 
  -4  11  12       19.95       21.67     10.16 o 
  -3  11  12        4.61       13.27     10.87 o 
  -2  11  12       21.57       18.63      7.79 o 
  -1  11  12       17.93       13.80      7.46 o 
   0  11  12       34.43       42.13      9.45 o 
   1  11  12       17.94       24.43     16.50 o 
   2  11  12       21.53       25.53      8.70 o 
   3  11  12        4.63        1.72      8.11 o 
   4  11  12       19.97       38.72     21.57 o 
   5  11  12        2.79       -2.71      7.83 o 
  -4  12  12       18.28       30.57     10.50 o 
  -3  12  12       24.42       24.95     10.18 o 
  -2  12  12        3.68        9.86     14.85 o 
  -1  12  12        2.62       -2.70      9.50 o 
   0  12  12        0.70        0.69      6.33 o 
   1  12  12        2.63       -1.29      6.68 o 
   2  12  12        3.69        6.88      8.17 o 
   3  12  12       24.39       24.17     11.94 o 
   4  12  12       18.29       11.53     11.12 o 
  -3  13  12        1.04       -1.40     11.49 o 
  -2  13  12        7.13        2.94     14.23 o 
  -1  13  12        2.32       14.39     13.10 o 
   0  13  12        0.02       -5.61      8.87 o 
   1  13  12        2.33       16.10      9.33 o 
   2  13  12        7.13       26.73     19.81 o 
   3  13  12        1.04       -2.02      7.84 o 
  -1  14  12        1.76       20.44     11.46 o 
   0  14  12        7.43       16.51     14.34 o 
   1  14  12        1.76      -11.41     11.41 o 
   1   0  13        1.31       -0.31      3.05 o 
   2   0  13      118.23      102.25      7.01 o 
   3   0  13      159.55      155.27     11.19 o 
   4   0  13      495.40      418.41     22.55 o 
   5   0  13       11.57       37.73      8.20 o 
   6   0  13        0.01       -0.24      5.78 o 
   7   0  13       25.87       25.77      9.29 o 
   8   0  13        3.27       13.40     14.67 o 
  -8   1  13       25.89       22.22     10.96 o 
  -7   1  13       52.03       56.65     12.97 o 
  -6   1  13        0.08       -2.09      6.42 o 
  -5   1  13        5.89       -2.99      5.05 o 
  -4   1  13      138.11      137.12     13.41 o 
  -3   1  13       96.75      105.75      9.87 o 
  -2   1  13       15.52       27.31      4.88 o 
  -1   1  13      340.11      349.50     14.73 o 
   0   1  13      103.05      119.37      7.64 o 
   1   1  13      340.03      333.47     14.76 o 
   2   1  13       15.50       25.89      8.39 o 
   3   1  13       96.70       91.52      7.17 o 
   4   1  13      138.28      123.71     10.41 o 
   5   1  13        5.86        1.90      4.11 o 
   6   1  13        0.08       -5.24      6.28 o 
   7   1  13       52.05       78.97     12.47 o 
   8   1  13       25.87       38.90     11.13 o 
  -8   2  13       33.62       32.82     20.97 o 
  -7   2  13       49.08       50.22     12.42 o 
  -6   2  13       36.87       51.48     14.47 o 
  -5   2  13        2.47        2.71      5.85 o 
  -4   2  13      136.39      151.38     14.82 o 
  -3   2  13       61.44       69.84      6.96 o 
  -2   2  13       68.26       66.40      6.66 o 
  -1   2  13      161.54      157.12      7.84 o 
   0   2  13        1.25        4.05      5.56 o 
   1   2  13      161.68      150.72      9.22 o 
   2   2  13       68.29       66.26      5.99 o 
   3   2  13       61.29       66.59      6.16 o 
   4   2  13      136.33      137.96     11.14 o 
   5   2  13        2.47        9.83      4.49 o 
   6   2  13       36.90       40.30      8.64 o 
   7   2  13       49.11       64.94     12.05 o 
   8   2  13       33.59       22.12     10.86 o 
  -8   3  13       10.74       -2.89      7.49 o 
  -7   3  13        3.16        2.73      5.73 o 
  -6   3  13       17.57        4.31      5.37 o 
  -5   3  13       26.99       44.13     13.36 o 
  -4   3  13        0.23       21.47      5.17 o 
  -3   3  13       17.51       28.34     11.63 o 
  -2   3  13       79.54       98.90      7.72 o 
  -1   3  13       11.09        2.88      4.24 o 
   0   3  13      155.78      171.27     12.72 o 
   1   3  13       11.09       14.47      4.63 o 
   2   3  13       79.43       90.54      7.36 o 
   3   3  13       17.50        6.62      8.57 o 
   4   3  13        0.23        0.59      4.68 o 
   5   3  13       26.96       12.16      5.85 o 
   6   3  13       17.56        0.04      6.41 o 
   7   3  13        3.16        1.59      8.30 o 
   8   3  13       10.73       12.39     11.18 o 
  -8   4  13       24.18       20.01     11.15 o 
  -7   4  13       18.65       14.26      8.08 o 
  -6   4  13       25.92       23.68      8.67 o 
  -5   4  13       26.56       29.15     10.62 o 
  -4   4  13      281.10      286.17     19.92 o 
  -3   4  13       87.31       88.58      9.02 o 
  -2   4  13      164.63      164.31     11.99 o 
  -1   4  13       28.38       24.11      5.85 o 
   0   4  13      276.38      278.08     13.19 o 
   1   4  13       28.39       26.83      4.51 o 
   2   4  13      164.58      138.99     10.96 o 
   3   4  13       87.41       82.96      9.42 o 
   4   4  13      281.13      261.62     19.23 o 
   5   4  13       26.51       23.28      9.18 o 
   6   4  13       25.90       17.07      8.67 o 
   7   4  13       18.65       16.18      8.52 o 
   8   4  13       24.18       11.32     12.19 o 
  -8   5  13        1.86       -0.35     13.47 o 
  -7   5  13        6.10        0.15     11.58 o 
  -6   5  13       27.32       42.63     10.40 o 
  -5   5  13        6.87        6.55      5.30 o 
  -4   5  13       64.37       62.17      9.07 o 
  -3   5  13        7.20       -4.24      4.63 o 
  -2   5  13       59.08       57.39      7.49 o 
  -1   5  13      176.06      169.75      9.90 o 
   0   5  13       11.29       18.57      4.16 o 
   1   5  13      176.07      158.83     12.26 o 
   2   5  13       59.07       54.94      7.41 o 
   3   5  13        7.17        6.79      4.17 o 
   4   5  13       64.32       60.57      8.49 o 
   5   5  13        6.91       11.64      5.75 o 
   6   5  13       27.29       22.10      7.93 o 
   7   5  13        6.10       42.16     19.64 o 
   8   5  13        1.86       -2.88     10.35 o 
  -7   6  13       48.64       68.15     16.47 o 
  -6   6  13       18.62       -6.10      9.05 o 
  -5   6  13       22.40       27.66      7.00 o 
  -4   6  13       51.21       67.88      9.71 o 
  -3   6  13       36.91       44.23      7.26 o 
  -2   6  13       18.57       20.84      6.01 o 
  -1   6  13        4.31        1.64      3.79 o 
   0   6  13       41.00       49.17      7.74 o 
   1   6  13        4.34       15.19      7.98 o 
   2   6  13       18.56       26.09      5.44 o 
   3   6  13       36.93       40.44      7.19 o 
   4   6  13       51.23       65.87      8.75 o 
   5   6  13       22.43       28.82     11.14 o 
   6   6  13       18.59       22.24      7.41 o 
   7   6  13       48.67       58.54     13.86 o 
  -7   7  13       16.52       26.28     10.65 o 
  -6   7  13        2.89       14.87      8.79 o 
  -5   7  13       17.83       12.96      8.06 o 
  -4   7  13      168.71      147.78     14.96 o 
  -3   7  13      166.43      177.64     14.23 o 
  -2   7  13      107.70      111.28     10.50 o 
  -1   7  13      119.10      104.13      9.41 o 
   0   7  13       97.79       93.18      9.75 o 
   1   7  13      119.16      110.89     11.94 o 
   2   7  13      107.70      115.74     11.66 o 
   3   7  13      166.43      163.26     14.78 o 
   4   7  13      168.82      174.40     15.59 o 
   5   7  13       17.80       17.71      7.40 o 
   6   7  13        2.90       -0.04      8.11 o 
   7   7  13       16.53       16.63     12.22 o 
  -7   8  13        6.46        9.19     10.26 o 
  -6   8  13        2.51       -6.91      7.02 o 
  -5   8  13        5.39       -1.85      6.48 o 
  -4   8  13        2.87        9.83      5.14 o 
  -3   8  13       11.92       13.16      5.43 o 
  -2   8  13       25.41       22.20      8.14 o 
  -1   8  13       52.55       59.37      6.88 o 
   0   8  13       18.10        8.26      5.35 o 
   1   8  13       52.53       43.48      9.65 o 
   2   8  13       25.37       34.09     10.27 o 
   3   8  13       11.93       10.74     12.78 o 
   4   8  13        2.87        3.90      9.10 o 
   5   8  13        5.41        2.58      6.27 o 
   6   8  13        2.50        5.80      6.96 o 
   7   8  13        6.45       23.05     13.19 o 
  -6   9  13       49.17       41.47     12.46 o 
  -5   9  13       29.35       34.15     10.36 o 
  -4   9  13       18.78       27.13     13.18 o 
  -3   9  13        4.33        7.53      5.44 o 
  -2   9  13       19.90       29.11      7.78 o 
  -1   9  13       14.89       14.74      6.70 o 
   0   9  13        0.59        2.09      6.38 o 
   1   9  13       14.93       39.08     10.63 o 
   2   9  13       19.87       24.43     10.20 o 
   3   9  13        4.33        7.49      7.38 o 
   4   9  13       18.79       13.69      8.85 o 
   5   9  13       29.37       21.57     10.64 o 
   6   9  13       49.15       35.44     12.51 o 
  -6  10  13        9.78        2.96      9.47 o 
  -5  10  13       30.63       50.29     22.29 o 
  -4  10  13       19.89       17.47      8.66 o 
  -3  10  13       15.75       19.93      6.80 o 
  -2  10  13      124.37      121.94     15.81 o 
  -1  10  13       29.78       34.53     10.64 o 
   0  10  13       10.78        2.25      6.45 o 
   1  10  13       29.78       32.00      9.37 o 
   2  10  13      124.30      101.25     15.73 o 
   3  10  13       15.75        8.61      9.34 o 
   4  10  13       19.88        8.13      8.90 o 
   5  10  13       30.66        7.43     10.70 o 
   6  10  13        9.79        8.01      9.01 o 
  -5  11  13       16.72       17.97     10.64 o 
  -4  11  13        6.31       16.34     13.24 o 
  -3  11  13        9.26       14.59      7.81 o 
  -2  11  13        4.16       -2.69      6.60 o 
  -1  11  13       13.83       17.78      8.89 o 
   0  11  13        7.83        6.20      7.32 o 
   1  11  13       13.85       13.24      8.63 o 
   2  11  13        4.15        8.59      8.20 o 
   3  11  13        9.25        2.62      8.53 o 
   4  11  13        6.31        9.90      9.48 o 
   5  11  13       16.73       15.23     11.10 o 
  -4  12  13        7.24       16.64     12.97 o 
  -3  12  13       18.17       51.88     15.28 o 
  -2  12  13       37.30       55.06     26.04 o 
  -1  12  13        0.45       -7.92     10.24 o 
   0  12  13        0.02        5.28      7.86 o 
   1  12  13        0.45        1.50      6.89 o 
   2  12  13       37.27       17.78     13.30 o 
   3  12  13       18.17        1.73     10.47 o 
   4  12  13        7.22       21.07     11.38 o 
  -2  13  13       47.64       45.04     36.41 o 
  -1  13  13        4.63       19.94     15.20 o 
   0  13  13        4.38      -10.48     10.48 o 
   1  13  13        4.64       13.10     11.27 o 
   2  13  13       47.62       31.15     12.27 o 
   0   0  14      559.48      642.79     36.69 o 
   1   0  14        5.37        1.02      7.78 o 
   2   0  14     1027.31     1050.90     51.60 o 
   3   0  14       55.78       56.73      6.69 o 
   4   0  14       17.03       22.22      7.02 o 
   5   0  14      135.26      127.32     14.52 o 
   6   0  14       42.89       50.87     10.76 o 
   7   0  14        0.13        1.54      7.88 o 
   8   0  14       13.00       22.26     10.47 o 
  -8   1  14        5.98       18.74     10.54 o 
  -7   1  14       16.56        8.71     11.94 o 
  -6   1  14       41.37       48.23     11.40 o 
  -5   1  14       34.40       56.85     13.66 o 
  -4   1  14       24.71        5.61      8.89 o 
  -3   1  14      145.49      161.69     11.46 o 
  -2   1  14      218.40      225.35     14.43 o 
  -1   1  14       57.61       63.16      5.77 o 
   0   1  14       74.12       73.91      6.36 o 
   1   1  14       57.72       60.66      5.69 o 
   2   1  14      218.22      202.37     15.08 o 
   3   1  14      145.66      152.34     11.69 o 
   4   1  14       24.73       17.75      5.46 o 
   5   1  14       34.35       26.98      7.20 o 
   6   1  14       41.36       84.40     12.00 o 
   7   1  14       16.54       31.09     14.35 o 
   8   1  14        5.97       12.93      9.94 o 
  -8   2  14       24.91       21.42     15.38 o 
  -7   2  14       25.10       20.22      9.87 o 
  -6   2  14       19.43       27.80     17.68 o 
  -5   2  14       22.79       39.64      7.96 o 
  -4   2  14       57.17       98.66     11.76 o 
  -3   2  14      236.96      230.80     18.30 o 
  -2   2  14        5.41       13.48      5.09 o 
  -1   2  14       94.01       97.39      8.58 o 
   0   2  14       67.35       83.98      8.49 o 
   1   2  14       93.70       96.68      7.82 o 
   2   2  14        5.49        8.05      3.60 o 
   3   2  14      236.99      212.02     14.95 o 
   4   2  14       57.07       81.06      9.59 o 
   5   2  14       22.80       22.58      6.51 o 
   6   2  14       19.43        7.20      8.04 o 
   7   2  14       25.08       28.80      9.71 o 
   8   2  14       24.90       27.15     11.79 o 
  -8   3  14        4.52       -7.55     12.96 o 
  -7   3  14       13.72       29.98     17.99 o 
  -6   3  14       17.85       27.79     12.24 o 
  -5   3  14        2.13       -5.65      5.79 o 
  -4   3  14        3.25       -6.23      6.97 o 
  -3   3  14       86.40       96.51     11.78 o 
  -2   3  14       59.99       65.67      7.98 o 
  -1   3  14      603.21      626.84     32.22 o 
   0   3  14        7.72        2.98      3.87 o 
   1   3  14      603.20      626.47     27.72 o 
   2   3  14       60.12       60.52      6.59 o 
   3   3  14       86.13       84.75      7.33 o 
   4   3  14        3.24        7.99      5.69 o 
   5   3  14        2.13        0.76      5.15 o 
   6   3  14       17.78       13.72      7.07 o 
   7   3  14       13.74        4.51      9.16 o 
   8   3  14        4.53        6.04      8.36 o 
  -8   4  14        6.27       -2.26     11.71 o 
  -7   4  14        6.54        6.74      8.05 o 
  -6   4  14      111.36      109.26     13.52 o 
  -5   4  14       42.62       33.48      7.57 o 
  -4   4  14       60.93       91.57      9.72 o 
  -3   4  14       45.10       69.42      8.66 o 
  -2   4  14      153.02      124.74     13.15 o 
  -1   4  14      128.75      113.29      9.83 o 
   0   4  14      497.88      527.39     28.18 o 
   1   4  14      128.68      112.53      9.73 o 
   2   4  14      153.23      118.38      8.97 o 
   3   4  14       45.05       44.92      6.80 o 
   4   4  14       60.84       62.35      9.44 o 
   5   4  14       42.78       41.08      8.56 o 
   6   4  14      111.40      114.93     15.35 o 
   7   4  14        6.52       15.52     11.03 o 
   8   4  14        6.25       20.93     12.24 o 
  -7   5  14        9.67        4.98      9.77 o 
  -6   5  14       22.96       10.89      7.91 o 
  -5   5  14        7.95       14.72      6.69 o 
  -4   5  14       43.34       62.19      9.78 o 
  -3   5  14        2.11       -4.73      4.73 o 
  -2   5  14      123.29      117.38     10.24 o 
  -1   5  14       42.46       73.54      8.84 o 
   0   5  14        8.70        5.32      4.61 o 
   1   5  14       42.46       45.12      6.55 o 
   2   5  14      123.43      108.52     10.38 o 
   3   5  14        2.12       -2.00      4.62 o 
   4   5  14       43.37       55.71      8.58 o 
   5   5  14        7.96       17.61      6.78 o 
   6   5  14       22.95       32.71     16.70 o 
   7   5  14        9.66       15.60     10.89 o 
  -7   6  14        0.83      -10.03     11.21 o 
  -6   6  14       71.17       87.76     18.30 o 
  -5   6  14       36.88       35.34     13.33 o 
  -4   6  14       16.58       24.05      7.60 o 
  -3   6  14       14.57        9.58      6.24 o 
  -2   6  14       34.77       41.21      7.93 o 
  -1   6  14      147.33      130.40     13.54 o 
   0   6  14      114.98      143.05     18.82 o 
   1   6  14      147.21      126.61     14.03 o 
   2   6  14       34.76       30.11      7.36 o 
   3   6  14       14.54       11.10      5.83 o 
   4   6  14       16.61       17.57      6.59 o 
   5   6  14       36.73       29.41      8.15 o 
   6   6  14       71.13       90.49     15.23 o 
   7   6  14        0.84       -4.61     11.52 o 
  -7   7  14       16.02       21.52     11.64 o 
  -6   7  14        6.78       -2.70      8.45 o 
  -5   7  14        4.75        2.03      7.38 o 
  -4   7  14       21.90       33.06      9.15 o 
  -3   7  14       47.69       34.96      6.87 o 
  -2   7  14       46.49       36.15      7.38 o 
  -1   7  14       72.34       81.52      9.60 o 
   0   7  14        7.90        3.89      4.89 o 
   1   7  14       72.31       68.91      9.20 o 
   2   7  14       46.50       40.09      7.94 o 
   3   7  14       47.58       37.48      8.85 o 
   4   7  14       21.85       22.90      7.38 o 
   5   7  14        4.76       15.15      8.68 o 
   6   7  14        6.80        2.96      8.65 o 
   7   7  14       16.04       21.10     13.93 o 
  -6   8  14        2.66       10.46      9.28 o 
  -5   8  14        3.11        1.77      7.70 o 
  -4   8  14        9.04       12.51      6.37 o 
  -3   8  14       25.64       15.93      7.02 o 
  -2   8  14       20.63       21.37      5.91 o 
  -1   8  14       20.05       28.20     10.74 o 
   0   8  14        7.47       10.12      6.72 o 
   1   8  14       20.11       24.12      8.06 o 
   2   8  14       20.66       19.52      9.69 o 
   3   8  14       25.62       26.03      8.23 o 
   4   8  14        9.06       13.30      8.05 o 
   5   8  14        3.13        3.81      7.00 o 
   6   8  14        2.65       13.79     11.30 o 
  -6   9  14        0.94       12.41      9.98 o 
  -5   9  14        1.88       12.67      8.36 o 
  -4   9  14       54.37       54.11     11.56 o 
  -3   9  14       53.07       34.68      8.67 o 
  -2   9  14        2.82        5.32      5.21 o 
  -1   9  14       13.85        0.73      5.89 o 
   0   9  14        1.25       -4.34      8.63 o 
   1   9  14       13.82       21.60      7.43 o 
   2   9  14        2.83        6.52      7.60 o 
   3   9  14       53.13       72.46     14.09 o 
   4   9  14       54.37       29.46     10.28 o 
   5   9  14        1.88        1.28      8.30 o 
   6   9  14        0.94       10.88     15.39 o 
  -5  10  14        4.87       10.17      9.55 o 
  -4  10  14       11.11       25.54      9.38 o 
  -3  10  14        8.56       20.66     13.42 o 
  -2  10  14       14.57        3.00      6.92 o 
  -1  10  14       19.69        9.61      8.98 o 
   0  10  14       92.02      108.33     15.28 o 
   1  10  14       19.73       49.58     16.48 o 
   2  10  14       14.57       13.17      7.72 o 
   3  10  14        8.57        8.13      8.39 o 
   4  10  14       11.08       12.81      9.98 o 
   5  10  14        4.86       10.30      9.56 o 
  -4  11  14        3.64       -8.97      8.97 o 
  -3  11  14       24.02       18.66     11.46 o 
  -2  11  14       10.82        5.92      9.66 o 
  -1  11  14        5.32        9.83      7.52 o 
   0  11  14       17.82       18.76     13.38 o 
   1  11  14        5.34        0.72      7.46 o 
   2  11  14       10.82       11.52      8.44 o 
   3  11  14       23.99       27.49     10.39 o 
   4  11  14        3.63       10.20      7.50 o 
  -3  12  14       27.42       38.78     19.54 o 
  -2  12  14       26.47       10.79     31.34 o 
  -1  12  14        6.18        7.02     18.23 o 
   0  12  14       25.91       18.47      9.40 o 
   1  12  14        6.17       15.77     10.30 o 
   2  12  14       26.47       20.81     10.52 o 
   3  12  14       27.40       26.65     12.31 o 
   0  13  14        8.90        3.28     12.00 o 
   1   0  15      323.55      320.03     19.60 o 
   2   0  15       53.88       48.01      9.68 o 
   3   0  15       78.70       72.14      8.30 o 
   4   0  15       12.24        6.92      6.32 o 
   5   0  15        9.24        2.61      6.02 o 
   6   0  15       32.16       12.43     14.15 o 
   7   0  15       17.22       16.58      9.26 o 
   8   0  15        4.50        4.10      8.95 o 
  -8   1  15        4.56        8.61     10.69 o 
  -7   1  15       21.19       15.28      9.58 o 
  -6   1  15        9.81        8.30      7.20 o 
  -5   1  15       12.46       25.95     12.59 o 
  -4   1  15        3.83       -8.44      8.44 o 
  -3   1  15        0.93        4.77      7.10 o 
  -2   1  15      256.08      238.30     16.21 o 
  -1   1  15      785.25      807.74     42.33 o 
   0   1  15       78.42       88.41      6.96 o 
   1   1  15      785.17      769.00     35.05 o 
   2   1  15      256.16      245.94     15.71 o 
   3   1  15        0.91        9.40      6.14 o 
   4   1  15        3.86        6.68      5.27 o 
   5   1  15       12.50       16.39      8.39 o 
   6   1  15        9.77        0.43      7.19 o 
   7   1  15       21.22       22.95     10.03 o 
   8   1  15        4.59        9.94      9.74 o 
  -7   2  15        5.45       14.62     10.69 o 
  -6   2  15       53.25       63.72     12.40 o 
  -5   2  15        7.72        9.76      7.67 o 
  -4   2  15        3.69       -4.74      6.19 o 
  -3   2  15       10.38       10.75      6.52 o 
  -2   2  15      145.30      134.63     11.20 o 
  -1   2  15      666.79      658.52     35.95 o 
   0   2  15      545.35      536.09     28.83 o 
   1   2  15      667.33      686.15     31.52 o 
   2   2  15      145.25      135.91      9.47 o 
   3   2  15       10.37        3.96      4.73 o 
   4   2  15        3.68        9.21      5.13 o 
   5   2  15        7.70       15.64      6.25 o 
   6   2  15       53.35       78.78     13.15 o 
   7   2  15        5.45        7.52      8.81 o 
  -7   3  15        7.50        4.28      8.68 o 
  -6   3  15       72.41       78.20     12.52 o 
  -5   3  15       58.68       46.97     17.27 o 
  -4   3  15      119.29      109.41     17.36 o 
  -3   3  15      102.73      110.31     13.29 o 
  -2   3  15      118.17      157.54     16.29 o 
  -1   3  15      431.41      439.46     24.76 o 
   0   3  15       28.82       26.13      5.97 o 
   1   3  15      431.43      408.49     21.06 o 
   2   3  15      118.32      137.71     10.33 o 
   3   3  15      102.62       97.51      8.93 o 
   4   3  15      119.28      104.13     11.25 o 
   5   3  15       58.69       71.41      9.24 o 
   6   3  15       72.38       63.53     15.36 o 
   7   3  15        7.46        4.89      8.40 o 
  -7   4  15       13.47       25.68     12.09 o 
  -6   4  15        4.13        3.51      5.79 o 
  -5   4  15       46.87       35.12     11.56 o 
  -4   4  15       18.99       31.79     13.17 o 
  -3   4  15       77.56       97.12     12.90 o 
  -2   4  15      119.43      101.56     13.39 o 
  -1   4  15      176.60      141.19     12.33 o 
   0   4  15        4.98        1.75      4.67 o 
   1   4  15      176.36      168.20     10.71 o 
   2   4  15      119.00      119.30      9.86 o 
   3   4  15       77.73       62.77      9.99 o 
   4   4  15       19.00       15.67      7.40 o 
   5   4  15       46.74       45.79     15.39 o 
   6   4  15        4.16       11.36      6.92 o 
   7   4  15       13.46       -6.41     11.88 o 
  -7   5  15       24.08       25.83     14.71 o 
  -6   5  15       12.48       13.85      8.81 o 
  -5   5  15       14.84        7.85      8.07 o 
  -4   5  15       23.93       22.78      8.40 o 
  -3   5  15       44.21       50.70      8.30 o 
  -2   5  15       46.08       60.50     10.75 o 
  -1   5  15      126.93      119.92     13.40 o 
   0   5  15      211.06      204.31     14.70 o 
   1   5  15      127.16      116.10      9.51 o 
   2   5  15       46.13       54.27      7.11 o 
   3   5  15       44.12       46.60      7.94 o 
   4   5  15       24.04       40.78     10.12 o 
   5   5  15       14.85       20.02      7.77 o 
   6   5  15       12.51       16.59      8.48 o 
   7   5  15       24.05       30.46     14.00 o 
  -7   6  15        4.01       -0.89     10.24 o 
  -6   6  15        8.07       15.69     11.67 o 
  -5   6  15       13.85        8.48      7.31 o 
  -4   6  15       43.60       72.48     10.51 o 
  -3   6  15       38.53       42.36      8.62 o 
  -2   6  15       50.50       69.75     11.46 o 
  -1   6  15        4.57        3.90      8.15 o 
   0   6  15      141.68      153.16     14.58 o 
   1   6  15        4.59        1.99      5.37 o 
   2   6  15       50.37       58.55      8.82 o 
   3   6  15       38.57       35.67      8.50 o 
   4   6  15       43.60       49.93      9.39 o 
   5   6  15       13.81       14.90      8.27 o 
   6   6  15        8.07        6.30      8.61 o 
   7   6  15        4.02        0.50     10.47 o 
  -6   7  15        3.61       -9.96      9.96 o 
  -5   7  15        5.13       13.14      8.27 o 
  -4   7  15       30.62       48.07      8.95 o 
  -3   7  15        1.05       -2.51      5.41 o 
  -2   7  15       10.55       10.81      6.30 o 
  -1   7  15       34.43       46.86     10.02 o 
   0   7  15        5.19       13.41      7.27 o 
   1   7  15       34.41       50.12      8.33 o 
   2   7  15       10.54       12.30      6.33 o 
   3   7  15        1.05        6.14      5.20 o 
   4   7  15       30.69       26.56      8.73 o 
   5   7  15        5.14       -1.00      6.80 o 
   6   7  15        3.61        3.84      9.92 o 
  -6   8  15        1.65        3.43      9.04 o 
  -5   8  15       41.53       27.47     11.65 o 
  -4   8  15       24.66       22.50      8.70 o 
  -3   8  15        0.17        0.02      5.86 o 
  -2   8  15        0.73       -4.54      5.34 o 
  -1   8  15        1.76       -1.07      5.68 o 
   0   8  15        5.38       11.97      7.34 o 
   1   8  15        1.74       -6.47      6.47 o 
   2   8  15        0.72        1.69      6.30 o 
   3   8  15        0.17       25.15      7.80 o 
   4   8  15       24.69       28.64     10.11 o 
   5   8  15       41.48       50.24     14.26 o 
   6   8  15        1.65       12.56     11.71 o 
  -5   9  15       12.74       10.50      9.79 o 
  -4   9  15        3.82        8.25      8.38 o 
  -3   9  15       27.29       16.99     10.85 o 
  -2   9  15        9.72        3.67      6.73 o 
  -1   9  15       31.39       32.94      9.29 o 
   0   9  15        1.14       -7.89      7.89 o 
   1   9  15       31.41       22.79     13.42 o 
   2   9  15        9.70        7.40      8.40 o 
   3   9  15       27.32       24.87      9.05 o 
   4   9  15        3.82       -2.29      7.14 o 
   5   9  15       12.76        6.83      9.32 o 
  -4  10  15        0.01       11.07     12.29 o 
  -3  10  15        3.29        3.02      7.99 o 
  -2  10  15       33.58       46.08     12.44 o 
  -1  10  15       15.07       32.94     10.24 o 
   0  10  15        0.07        2.44      8.34 o 
   1  10  15       15.06       23.91     10.34 o 
   2  10  15       33.64       51.23     12.70 o 
   3  10  15        3.28       -1.44      7.04 o 
   4  10  15        0.01       14.54      9.87 o 
  -3  11  15        3.21       14.98     26.63 o 
  -2  11  15        2.01       -8.63     11.16 o 
  -1  11  15        4.72       23.26     11.46 o 
   0  11  15        5.72        9.52      8.39 o 
   1  11  15        4.73        7.75      9.44 o 
   2  11  15        2.00        2.97      7.66 o 
   3  11  15        3.23       -4.96      7.98 o 
  -2  12  15        9.73      -12.13     12.13 o 
  -1  12  15        3.50       -3.67     14.65 o 
   0  12  15       35.64       39.01     14.12 o 
   1  12  15        3.50       14.81      9.16 o 
   2  12  15        9.74        7.02      9.09 o 
   0   0  16     1053.29     1094.09     73.90 o 
   1   0  16      400.84      326.25     20.31 o 
   2   0  16       34.77       51.22      7.28 o 
   3   0  16        0.05        0.69      4.79 o 
   4   0  16        0.47        6.38      6.78 o 
   5   0  16       11.21        7.23      6.97 o 
   6   0  16        4.68        2.90     10.15 o 
   7   0  16        8.23       24.91     15.76 o 
  -7   1  16       16.49       21.45      9.66 o 
  -6   1  16       65.12       89.80     17.01 o 
  -5   1  16       32.66       23.74      8.95 o 
  -4   1  16        5.36       10.36      7.61 o 
  -3   1  16        5.99        6.49      7.38 o 
  -2   1  16      143.06      134.20     11.36 o 
  -1   1  16       37.85       47.64      9.47 o 
   0   1  16      302.07      260.88     15.12 o 
   1   1  16       38.03       35.87      5.93 o 
   2   1  16      143.04      114.09     11.05 o 
   3   1  16        6.01       15.79      5.96 o 
   4   1  16        5.38       21.85     10.96 o 
   5   1  16       32.70       25.40      9.88 o 
   6   1  16       65.08       62.73     14.33 o 
   7   1  16       16.47       12.14     12.26 o 
  -7   2  16        1.06       -8.89      8.89 o 
  -6   2  16       11.01        6.26      9.01 o 
  -5   2  16        2.70        5.28      8.26 o 
  -4   2  16       15.89       12.90      8.39 o 
  -3   2  16       98.04       88.23     13.57 o 
  -2   2  16        5.06        1.83      4.58 o 
  -1   2  16      155.90      143.79     12.43 o 
   0   2  16       58.64       59.89      8.42 o 
   1   2  16      156.28      130.17     11.40 o 
   2   2  16        5.10        7.72      3.65 o 
   3   2  16       98.21       95.41     11.41 o 
   4   2  16       15.89       28.69      7.13 o 
   5   2  16        2.72        4.13      7.47 o 
   6   2  16       11.00       26.54     14.22 o 
   7   2  16        1.07       -2.09      8.43 o 
  -7   3  16       17.42       17.10     11.79 o 
  -6   3  16       17.03       24.02     17.98 o 
  -5   3  16       64.40       40.32     11.85 o 
  -4   3  16       95.28      100.50     14.65 o 
  -3   3  16       23.67       19.06      8.06 o 
  -2   3  16       18.49        8.78      9.34 o 
  -1   3  16       40.06       57.37      8.09 o 
   0   3  16      316.35      239.84     17.34 o 
   1   3  16       39.94       52.14      6.71 o 
   2   3  16       18.56       47.12      8.33 o 
   3   3  16       23.64       14.72      6.55 o 
   4   3  16       95.46       86.39     11.36 o 
   5   3  16       64.37       58.81      9.42 o 
   6   3  16       17.06        8.69      9.54 o 
   7   3  16       17.45       17.60     10.81 o 
  -7   4  16       11.05       20.36     14.07 o 
  -6   4  16        7.84       -3.63      9.32 o 
  -5   4  16        8.09       14.69      9.02 o 
  -4   4  16       18.31       22.73      8.93 o 
  -3   4  16       15.93       14.37     15.07 o 
  -2   4  16        1.88        6.58      6.38 o 
  -1   4  16      103.01      142.61     12.51 o 
   0   4  16       39.19       34.80      6.76 o 
   1   4  16      103.14      132.65     12.40 o 
   2   4  16        1.89        5.93      5.87 o 
   3   4  16       15.91       15.34      5.06 o 
   4   4  16       18.21       15.49      7.94 o 
   5   4  16        8.06       14.42      6.87 o 
   6   4  16        7.82       -0.45      7.83 o 
   7   4  16       11.05        8.93     10.51 o 
  -6   5  16       13.42        3.10      6.52 o 
  -5   5  16       15.20        7.09      5.96 o 
  -4   5  16       24.45       48.63     16.19 o 
  -3   5  16       20.63       24.25      8.35 o 
  -2   5  16       26.33       23.01      9.58 o 
  -1   5  16      139.97      141.89     17.01 o 
   0   5  16       12.22        4.17      5.34 o 
   1   5  16      140.06      166.82     14.58 o 
   2   5  16       26.33       32.98      6.24 o 
   3   5  16       20.73       16.27      5.88 o 
   4   5  16       24.42       32.23      8.34 o 
   5   5  16       15.21        7.98      7.44 o 
   6   5  16       13.43        5.55      9.63 o 
  -6   6  16        8.71        5.27      9.21 o 
  -5   6  16       15.39        9.94      7.29 o 
  -4   6  16       35.91       17.94      7.97 o 
  -3   6  16       12.71       10.06      6.00 o 
  -2   6  16       85.41      113.28     14.67 o 
  -1   6  16        4.03       11.47      7.39 o 
   0   6  16        0.05        5.24      5.21 o 
   1   6  16        3.99       10.67      6.30 o 
   2   6  16       85.30       97.21     12.19 o 
   3   6  16       12.67        3.34      5.57 o 
   4   6  16       35.90       21.07      7.20 o 
   5   6  16       15.40       16.79      8.97 o 
   6   6  16        8.75      -10.07     10.07 o 
  -6   7  16       30.32       13.79     14.59 o 
  -5   7  16       14.68       10.50     15.65 o 
  -4   7  16        8.51        0.59      6.21 o 
  -3   7  16       11.79        6.85      6.61 o 
  -2   7  16       12.59       16.47      8.68 o 
  -1   7  16      118.72      126.73     16.18 o 
   0   7  16       37.77       39.71     10.18 o 
   1   7  16      118.70      119.02     13.70 o 
   2   7  16       12.62       15.50     10.47 o 
   3   7  16       11.84       17.90      7.66 o 
   4   7  16        8.49        4.41      8.19 o 
   5   7  16       14.65       19.58      9.65 o 
   6   7  16       30.36       37.15     14.33 o 
  -5   8  16        1.87       -1.31      7.95 o 
  -4   8  16        4.44       15.47      8.34 o 
  -3   8  16       18.65       23.27      7.66 o 
  -2   8  16       14.64        9.93      7.47 o 
  -1   8  16        9.67       18.02      9.18 o 
   0   8  16        5.26       -3.68      6.78 o 
   1   8  16        9.65        5.76      8.71 o 
   2   8  16       14.64       33.05      9.77 o 
   3   8  16       18.70        4.61      8.52 o 
   4   8  16        4.44       19.58     10.82 o 
   5   8  16        1.87        3.82      8.82 o 
  -4   9  16        6.50       15.97     11.30 o 
  -3   9  16        1.34        4.04     10.28 o 
  -2   9  16       10.36        8.29      7.53 o 
  -1   9  16       21.49       11.62      9.96 o 
   0   9  16       62.49       96.31     15.56 o 
   1   9  16       21.42       31.63      9.58 o 
   2   9  16       10.39        5.77      8.15 o 
   3   9  16        1.34       10.52      8.71 o 
   4   9  16        6.47        6.48      8.80 o 
  -3  10  16        1.54       31.93     27.77 o 
  -2  10  16        3.45       16.97     12.62 o 
  -1  10  16        3.22       12.66      8.06 o 
   0  10  16        3.83       13.25      9.10 o 
   1  10  16        3.21       -1.06      7.94 o 
   2  10  16        3.43        7.45      9.24 o 
   3  10  16        1.52       18.96     11.30 o 
  -2  11  16       11.27       16.03     14.83 o 
  -1  11  16       10.91       10.87      9.83 o 
   0  11  16       14.50       34.16     13.11 o 
   1  11  16       10.90       -2.18      9.22 o 
   2  11  16       11.25       11.06     10.24 o 
   1   0  17        1.44        9.24      5.58 o 
   2   0  17       24.41       17.00      6.62 o 
   3   0  17      236.00      225.98     17.28 o 
   4   0  17      103.40       91.33     14.68 o 
   5   0  17       24.16       26.17      9.64 o 
   6   0  17       23.84       17.09      9.79 o 
   7   0  17        6.49        8.43      9.68 o 
  -7   1  17       14.81       17.42     10.58 o 
  -6   1  17        0.86       -7.49      7.49 o 
  -5   1  17        2.35       -6.77      6.77 o 
  -4   1  17      129.84      130.26     17.53 o 
  -3   1  17       52.99       44.55     11.48 o 
  -2   1  17       56.26       73.63     10.57 o 
  -1   1  17       93.82      102.31     12.96 o 
   0   1  17        6.85       12.79      5.99 o 
   1   1  17       93.64       96.57     10.65 o 
   2   1  17       56.15       64.13      9.74 o 
   3   1  17       53.05       66.57     11.11 o 
   4   1  17      129.75      145.45     19.25 o 
   5   1  17        2.36        9.20      9.00 o 
   6   1  17        0.86        5.01      7.65 o 
   7   1  17       14.81       13.22     10.93 o 
  -6   2  17        4.85        1.24      8.11 o 
  -5   2  17        4.39        5.15      7.72 o 
  -4   2  17        5.42       -1.42      7.02 o 
  -3   2  17       60.86       78.59     14.57 o 
  -2   2  17       21.54       23.38      8.82 o 
  -1   2  17       41.03       63.37     15.71 o 
   0   2  17      408.26      417.65     26.95 o 
   1   2  17       40.93       33.04      6.36 o 
   2   2  17       21.55       27.03      8.98 o 
   3   2  17       60.83       68.83     10.32 o 
   4   2  17        5.39        3.75      5.28 o 
   5   2  17        4.42        7.29      7.80 o 
   6   2  17        4.87        9.82      8.56 o 
  -6   3  17        1.43       -0.27      9.79 o 
  -5   3  17        5.30        2.96      8.04 o 
  -4   3  17       24.16       26.69     10.85 o 
  -3   3  17      125.53      101.01     15.34 o 
  -2   3  17        4.83       22.53     14.28 o 
  -1   3  17       24.47       42.75      8.49 o 
   0   3  17      126.32      124.28     14.15 o 
   1   3  17       24.35       48.60      8.28 o 
   2   3  17        4.84        5.26      6.02 o 
   3   3  17      125.45      109.13     11.85 o 
   4   3  17       24.17       40.30      8.23 o 
   5   3  17        5.27        5.93      8.55 o 
   6   3  17        1.43       15.16      9.54 o 
  -6   4  17        0.17        8.89     10.23 o 
  -5   4  17        6.45       23.62     10.03 o 
  -4   4  17       17.53       18.55      9.17 o 
  -3   4  17       31.81       58.01     15.40 o 
  -2   4  17      105.87      119.46     14.74 o 
  -1   4  17       39.21       37.79     14.02 o 
   0   4  17        0.10        9.12      5.34 o 
   1   4  17       39.34       33.03      7.46 o 
   2   4  17      105.94       87.20     11.25 o 
   3   4  17       31.82       31.95     11.91 o 
   4   4  17       17.58       13.59      7.09 o 
   5   4  17        6.46       19.33      9.84 o 
   6   4  17        0.17        2.18      8.61 o 
  -6   5  17        3.44       -2.83     13.78 o 
  -5   5  17        9.62        5.55      9.46 o 
  -4   5  17       42.40       24.20     10.92 o 
  -3   5  17       67.15       67.91     13.24 o 
  -2   5  17       96.90      100.45     14.99 o 
  -1   5  17       39.66       29.92     10.19 o 
   0   5  17        7.23        9.03      5.75 o 
   1   5  17       39.56       55.11      9.00 o 
   2   5  17       97.14       85.78     18.02 o 
   3   5  17       67.11       63.48     10.63 o 
   4   5  17       42.39       36.97      8.86 o 
   5   5  17        9.61       16.10      7.87 o 
   6   5  17        3.44       15.20     10.00 o 
  -5   6  17        2.89       -0.09     15.48 o 
  -4   6  17       10.86       16.08      9.12 o 
  -3   6  17       26.66       41.97     12.82 o 
  -2   6  17       32.06       29.72     10.16 o 
  -1   6  17        1.20        0.62      6.77 o 
   0   6  17      199.81      194.97     22.25 o 
   1   6  17        1.18        2.50      5.88 o 
   2   6  17       32.09       24.57      8.09 o 
   3   6  17       26.70       28.35      8.51 o 
   4   6  17       10.82       -2.29      6.70 o 
   5   6  17        2.89       11.45      8.78 o 
  -5   7  17        7.49        9.75     12.92 o 
  -4   7  17       57.96       63.21     14.31 o 
  -3   7  17       15.70       19.64      8.55 o 
  -2   7  17       11.83       11.06      7.98 o 
  -1   7  17       38.65       33.37     18.34 o 
   0   7  17       14.68       17.88      8.85 o 
   1   7  17       38.78       37.18      9.87 o 
   2   7  17       11.86        6.49      6.85 o 
   3   7  17       15.68        0.83      7.47 o 
   4   7  17       57.98       68.59     14.24 o 
   5   7  17        7.46        3.02      8.74 o 
  -4   8  17       12.18       13.06     16.19 o 
  -3   8  17       14.78       30.23      9.87 o 
  -2   8  17       18.98        4.78      8.07 o 
  -1   8  17       24.29       16.14      9.62 o 
   0   8  17       89.14       55.14     16.69 o 
   1   8  17       24.27       16.87      9.17 o 
   2   8  17       18.94       13.58      8.34 o 
   3   8  17       14.77       19.14     10.61 o 
   4   8  17       12.14        3.56     11.13 o 
  -3   9  17        7.96        7.35     13.14 o 
  -2   9  17        8.18        3.76     11.94 o 
  -1   9  17       59.08       46.24     12.61 o 
   0   9  17        4.31       -5.59      8.52 o 
   1   9  17       59.06       51.25     12.83 o 
   2   9  17        8.15       -0.25      7.79 o 
   3   9  17        7.99       13.54      9.53 o 
  -2  10  17       18.74       29.73     14.13 o 
  -1  10  17        5.81       32.33     10.20 o 
   0  10  17       17.86       42.11     12.91 o 
   1  10  17        5.79        0.97     10.03 o 
   2  10  17       18.73        8.33     10.46 o 
   0   0  18      396.55      416.55     46.03 o 
   1   0  18       75.83       94.28     11.00 o 
   2   0  18        6.32        3.35      5.18 o 
   3   0  18       10.62        6.33      7.70 o 
   4   0  18       29.00       16.41      9.40 o 
   5   0  18        7.97       11.67      9.27 o 
   6   0  18        2.70      -10.78     10.78 o 
  -6   1  18        5.02        5.78      9.57 o 
  -5   1  18        5.84        1.33      9.90 o 
  -4   1  18        6.98       11.92      8.73 o 
  -3   1  18       27.19       56.43     16.75 o 
  -2   1  18        6.80       23.12      8.53 o 
  -1   1  18       23.32       12.25      6.74 o 
   0   1  18      127.43      126.76     13.70 o 
   1   1  18       23.38       27.72      8.02 o 
   2   1  18        6.77        4.93      6.24 o 
   3   1  18       27.20       26.24     10.41 o 
   4   1  18        6.97       15.56      9.50 o 
   5   1  18        5.86       14.06      8.66 o 
   6   1  18        5.01        9.38      9.66 o 
  -6   2  18        7.18       -3.05      8.04 o 
  -5   2  18       16.24        6.22     10.07 o 
  -4   2  18        9.72       13.27      9.30 o 
  -3   2  18       38.53       37.64     11.74 o 
  -2   2  18       76.51       74.50     12.46 o 
  -1   2  18      175.50      184.44     16.98 o 
   0   2  18      150.91      171.39     16.34 o 
   1   2  18      175.54      168.40     18.05 o 
   2   2  18       76.49       80.78     20.11 o 
   3   2  18       38.57       36.62     10.52 o 
   4   2  18        9.71       11.59      8.99 o 
   5   2  18       16.21       31.92      9.95 o 
   6   2  18        7.19        1.33      9.79 o 
  -6   3  18        7.38       -0.52     10.35 o 
  -5   3  18        2.51        5.73      8.43 o 
  -4   3  18       11.97       18.23     10.18 o 
  -3   3  18       11.29       16.56      9.23 o 
  -2   3  18       27.73       29.59      9.04 o 
  -1   3  18      200.58      215.00     21.87 o 
   0   3  18       73.38       88.05     10.93 o 
   1   3  18      200.37      203.19     19.50 o 
   2   3  18       27.56        8.80      8.85 o 
   3   3  18       11.28       22.56      8.68 o 
   4   3  18       12.02       26.06      9.30 o 
   5   3  18        2.52       -8.25      8.25 o 
   6   3  18        7.39       28.52     19.90 o 
  -5   4  18        6.42        6.47      8.83 o 
  -4   4  18        1.79       12.53      9.48 o 
  -3   4  18       34.12       30.40     13.37 o 
  -2   4  18       11.23       13.55      8.73 o 
  -1   4  18       51.93       77.04     16.34 o 
   0   4  18        0.06       11.00      6.29 o 
   1   4  18       51.84       46.97      9.63 o 
   2   4  18       11.20       14.22      7.81 o 
   3   4  18       34.20       48.28      9.19 o 
   4   4  18        1.78       19.39      8.62 o 
   5   4  18        6.40        3.21      8.32 o 
  -5   5  18        0.42        2.10      8.41 o 
  -4   5  18        7.89       11.57     10.11 o 
  -3   5  18        2.26        6.76      8.14 o 
  -2   5  18       41.88       40.69     14.31 o 
  -1   5  18      148.17      185.36     25.16 o 
   0   5  18        0.58      -11.07     11.07 o 
   1   5  18      148.37      193.92     17.80 o 
   2   5  18       41.88       52.35     14.86 o 
   3   5  18        2.26        5.51     13.60 o 
   4   5  18        7.89       15.26      8.72 o 
   5   5  18        0.42        1.54      7.92 o 
  -5   6  18        2.16      -13.49     14.41 o 
  -4   6  18        9.01       16.95     10.71 o 
  -3   6  18        4.41       -3.02      7.91 o 
  -2   6  18       30.56       39.95     11.81 o 
  -1   6  18       64.29       58.73     16.37 o 
   0   6  18       52.91       66.79     12.78 o 
   1   6  18       64.22       52.37     12.55 o 
   2   6  18       30.58       45.41      9.69 o 
   3   6  18        4.39       -0.32      7.11 o 
   4   6  18        9.02       17.32      9.55 o 
   5   6  18        2.16      -11.79     11.79 o 
  -4   7  18        2.95       -6.58     10.88 o 
  -3   7  18       12.36       10.94     12.35 o 
  -2   7  18        9.65       32.10     17.37 o 
  -1   7  18       12.77        0.56      8.32 o 
   0   7  18        0.40        2.76      7.49 o 
   1   7  18       12.73       11.11      8.27 o 
   2   7  18        9.65       -2.83      9.32 o 
   3   7  18       12.34       17.73      9.70 o 
   4   7  18        2.95       16.50      9.70 o 
  -3   8  18        5.40       11.97     10.57 o 
  -2   8  18        0.98        2.77      8.63 o 
  -1   8  18        1.33       -8.17      8.68 o 
   0   8  18        5.68        9.19      8.97 o 
   1   8  18        1.34       -3.29      8.36 o 
   2   8  18        0.97        6.87      8.21 o 
   3   8  18        5.41        3.35     10.58 o 
  -2   9  18        2.73       -8.57      9.27 o 
  -1   9  18        6.66        1.67      9.34 o 
   0   9  18        8.35        4.17      8.62 o 
   1   9  18        6.65        9.92     10.28 o 
   2   9  18        2.72       10.21      8.69 o 
   1   0  19       15.23        7.78      7.19 o 
   2   0  19       22.80       28.43      9.94 o 
   3   0  19       21.93       24.02      9.78 o 
   4   0  19       62.47       58.92     20.23 o 
   5   0  19        3.77       -0.06      8.52 o 
  -5   1  19        2.79       -6.20     10.92 o 
  -4   1  19        8.24       12.00     10.27 o 
  -3   1  19       12.33       18.22     10.18 o 
  -2   1  19        0.29        1.15      7.51 o 
  -1   1  19       14.40        8.18      6.97 o 
   0   1  19       14.21        1.59      6.36 o 
   1   1  19       14.46       24.05      7.93 o 
   2   1  19        0.29       11.57      6.94 o 
   3   1  19       12.35       23.86      9.12 o 
   4   1  19        8.29       19.33     17.10 o 
   5   1  19        2.78        8.31     11.71 o 
  -5   2  19       40.09       30.47     12.07 o 
  -4   2  19        3.25       13.02     11.12 o 
  -3   2  19        3.48        3.74      9.13 o 
  -2   2  19       33.01       41.07     10.29 o 
  -1   2  19        9.50       17.52      8.56 o 
   0   2  19        2.80        5.94      6.92 o 
   1   2  19        9.49        3.65      8.06 o 
   2   2  19       33.07       22.18      9.97 o 
   3   2  19        3.48       14.44      8.76 o 
   4   2  19        3.25        9.05      9.31 o 
   5   2  19       40.04       28.22     12.57 o 
  -5   3  19        4.18       -2.50      9.48 o 
  -4   3  19       10.06        8.58     10.26 o 
  -3   3  19       30.75       21.00     10.65 o 
  -2   3  19       20.02       11.05      8.91 o 
  -1   3  19       24.85       39.73     11.01 o 
   0   3  19      155.36      144.66     18.29 o 
   1   3  19       24.90       14.86      9.43 o 
   2   3  19       20.01       14.77      8.15 o 
   3   3  19       30.70       35.50     14.67 o 
   4   3  19       10.10       21.59     15.55 o 
   5   3  19        4.19       11.75      9.40 o 
  -5   4  19        3.25        2.77      9.49 o 
  -4   4  19        7.41       15.49     10.87 o 
  -3   4  19       47.45       33.55     12.12 o 
  -2   4  19       16.17       34.20     10.55 o 
  -1   4  19       32.53       41.91     12.75 o 
   0   4  19       74.50       86.38     15.93 o 
   1   4  19       32.59       27.18      9.69 o 
   2   4  19       16.17        2.54      8.46 o 
   3   4  19       47.38       35.46     13.38 o 
   4   4  19        7.41       14.62     15.00 o 
   5   4  19        3.23        3.72     16.18 o 
  -4   5  19       19.81       13.04     10.79 o 
  -3   5  19        2.42        9.33      9.51 o 
  -2   5  19       25.73       37.67     11.11 o 
  -1   5  19       15.32       11.30      8.83 o 
   0   5  19        0.04       -5.75      7.74 o 
   1   5  19       15.25       17.07     10.20 o 
   2   5  19       25.71       20.10     10.20 o 
   3   5  19        2.40        9.51      8.58 o 
   4   5  19       19.81       16.55     11.67 o 
  -4   6  19        2.73        5.50      9.49 o 
  -3   6  19       15.90       27.39     16.59 o 
  -2   6  19        8.52       17.18      9.74 o 
  -1   6  19       37.68       47.52     12.72 o 
   0   6  19       45.29       40.17     12.04 o 
   1   6  19       37.66       52.32     13.22 o 
   2   6  19        8.53       11.91     12.16 o 
   3   6  19       15.86       27.24     11.04 o 
   4   6  19        2.73       -5.11      9.59 o 
  -3   7  19        6.81        8.75     11.30 o 
  -2   7  19       18.30        6.90     10.08 o 
  -1   7  19       27.71       26.34     11.76 o 
   0   7  19        0.35       -2.49      8.08 o 
   1   7  19       27.72       26.61     10.95 o 
   2   7  19       18.31       24.39     11.89 o 
   3   7  19        6.79        6.21     11.24 o 
  -2   8  19       20.36        6.22     10.04 o 
  -1   8  19        5.00       -1.32      9.34 o 
   0   8  19       27.15       27.74     16.62 o 
   1   8  19        5.01       15.49      9.46 o 
   2   8  19       20.39       19.80     13.85 o 
   0   0  20        0.08        0.76     10.86 o 
   1   0  20       15.09       18.74      9.31 o 
   2   0  20        5.64        4.97     10.97 o 
   3   0  20        0.28        4.48     10.08 o 
   4   0  20        4.42       12.98      9.80 o 
  -4   1  20        5.78        8.50      9.95 o 
  -3   1  20        3.32       -4.25      8.18 o 
  -2   1  20       22.76       25.68     13.49 o 
  -1   1  20       17.91       27.81     11.25 o 
   0   1  20       66.84       31.85     15.40 o 
   1   1  20       17.93       14.44      8.92 o 
   2   1  20       22.76       34.88     12.83 o 
   3   1  20        3.32       -3.26     10.56 o 
   4   1  20        5.78        8.95     11.83 o 
  -4   2  20        6.63        6.06     10.02 o 
  -3   2  20       43.62       34.46     12.61 o 
  -2   2  20        6.30        2.41      8.51 o 
  -1   2  20       13.69       27.26     11.70 o 
   0   2  20        5.51       19.36      8.71 o 
   1   2  20       13.69       12.48      8.64 o 
   2   2  20        6.31       19.63      8.41 o 
   3   2  20       43.61       49.41     16.40 o 
   4   2  20        6.62       12.64     11.98 o 
  -4   3  20        2.03        7.53     11.01 o 
  -3   3  20       18.07       13.44     10.82 o 
  -2   3  20       18.15       25.46     11.23 o 
  -1   3  20        8.48       13.94     11.26 o 
   0   3  20        1.26        2.14     11.20 o 
   1   3  20        8.48       10.22      8.65 o 
   2   3  20       18.16       36.93     23.82 o 
   3   3  20       18.02       32.56     12.58 o 
   4   3  20        2.01       15.78     14.02 o 
  -3   4  20        0.42       19.02     10.43 o 
  -2   4  20       48.36       70.80     13.55 o 
  -1   4  20       20.16       18.27     13.47 o 
   0   4  20        8.74        6.15      9.78 o 
   1   4  20       20.19       21.80     11.57 o 
   2   4  20       48.40       26.99     11.39 o 
   3   4  20        0.42       15.04     16.85 o 
  -3   5  20        8.35       30.57     17.06 o 
  -2   5  20       27.15       37.55     14.07 o 
  -1   5  20        0.20       19.36      9.30 o 
   0   5  20       22.30       11.44     12.27 o 
   1   5  20        0.20       -0.47     10.24 o 
   2   5  20       27.19       46.92     13.97 o 
   3   5  20        8.39       -6.40     11.34 o 
  -2   6  20       23.52       28.49     11.44 o 
  -1   6  20       32.48       12.46     11.59 o 
   0   6  20        6.69        1.18      9.50 o 
   1   6  20       32.43       33.61     13.76 o 
   2   6  20       23.49        7.78     12.69 o 
  -1   7  20        1.60       -8.63      9.44 o 
   0   7  20        4.17      -11.66     11.66 o 
   1   7  20        1.60        2.39      9.69 o 
   1   0  21        8.20       24.12     12.78 o 
   2   0  21        0.01      -11.68     11.68 o 
   3   0  21       14.69       32.55     14.73 o 
  -3   1  21        8.79       -2.85     10.46 o 
  -2   1  21        9.56       -3.00     11.20 o 
  -1   1  21        0.47       -6.54     11.05 o 
   0   1  21        1.54       12.65     10.89 o 
   1   1  21        0.47       25.29     19.46 o 
   2   1  21        9.53       18.87     10.65 o 
   3   1  21        8.77        9.27     10.92 o 
  -3   2  21        6.11        9.93     11.82 o 
  -2   2  21        9.91       23.22     14.44 o 
  -1   2  21        1.08        3.07      9.70 o 
   0   2  21        0.20        0.14      8.98 o 
   1   2  21        1.09       -1.01      8.86 o 
   2   2  21        9.91       29.78     13.80 o 
   3   2  21        6.08        5.24     12.34 o 
  -2   3  21        0.42       -1.79     10.83 o 
  -1   3  21       10.00       10.06     11.31 o 
   0   3  21        2.13        9.11     11.05 o 
   1   3  21        9.99        4.64     10.92 o 
   2   3  21        0.41        9.30     17.40 o 
  -2   4  21        0.42        8.69     11.67 o 
  -1   4  21       22.60       32.16     13.94 o 
   0   4  21        2.99       -1.93      9.97 o 
   1   4  21       22.61       14.95     14.19 o 
   2   4  21        0.42      -17.36     19.01 o 
  -1   5  21       12.80       21.70     13.06 o 
   0   5  21       11.87       20.60     13.24 o 
   1   5  21       12.81       10.67     12.21 o 
   0   0  22        0.63      -20.02     25.03 o 
   1   0  22       19.08       13.12     16.17 o 
  -1   1  22       15.71       28.86     14.40 o 
   0   1  22        9.37        1.90     13.17 o 
   1   1  22       15.70       15.97     18.33 o 
   0   2  22        5.03        4.40     14.73 o 
                                                 
